# Supplementary material for: Time mental accounting and novice employees’ intertemporal choices: mediating effects of time management disposition and future self-continuity
Source: Front Psychol. 2026 Jan 27;16:1743618. doi: 10.3389/fpsyg.2025.1743618 (PMC12886409; doi:10.3389/fpsyg.2025.1743618)
Supplement: Supplementary file 1 [file Data_Sheet_1.xlsx]

## Sheet: Sheet1
作答ID	用户ID	作答时长(秒)	作答渠道	发布ID	问卷发布名称	IP	经度	纬度	省份	城市	设备类型	操作系统类型	浏览器类型	随机元素	请选择你的性别	婚姻状况	请选择您的最高学历	您的月平均收入为（包括各种补贴的税后工资总额）	请选择你的职业类型	您的工作经验时限	以下是一些关于您自己的描述，答案没有对错与好坏之分，请您仔细阅读每个题目，并根据您的实际情况选择答案。-1.对每个人来说，时间就是一切	以下是一些关于您自己的描述，答案没有对错与好坏之分，请您仔细阅读每个题目，并根据您的实际情况选择答案。-2.我通常都要制定长期的目标	以下是一些关于您自己的描述，答案没有对错与好坏之分，请您仔细阅读每个题目，并根据您的实际情况选择答案。-3.我常常与同亊交流合理利用时间的经验	以下是一些关于您自己的描述，答案没有对错与好坏之分，请您仔细阅读每个题目，并根据您的实际情况选择答案。-4.我相信我的计划安排通常是合理的	以下是一些关于您自己的描述，答案没有对错与好坏之分，请您仔细阅读每个题目，并根据您的实际情况选择答案。-5.我认为将来比现在和过去更重要	以下是一些关于您自己的描述，答案没有对错与好坏之分，请您仔细阅读每个题目，并根据您的实际情况选择答案。-6.我一天的工作安排的太满，几乎没有时间休息	以下是一些关于您自己的描述，答案没有对错与好坏之分，请您仔细阅读每个题目，并根据您的实际情况选择答案。-7.我的工作时间很宝贵，节约时间对我很重要	以下是一些关于您自己的描述，答案没有对错与好坏之分，请您仔细阅读每个题目，并根据您的实际情况选择答案。-8.我常参加时间管理培训的课程	以下是一些关于您自己的描述，答案没有对错与好坏之分，请您仔细阅读每个题目，并根据您的实际情况选择答案。-9.我工作的时候常常被与工作无关的事情打断，无法持续工作	以下是一些关于您自己的描述，答案没有对错与好坏之分，请您仔细阅读每个题目，并根据您的实际情况选择答案。-10.我总是把大置的时间花在做重要的工作上	以下是一些关于您自己的描述，答案没有对错与好坏之分，请您仔细阅读每个题目，并根据您的实际情况选择答案。-11.我觉得时间过得太慢	以下是一些关于您自己的描述，答案没有对错与好坏之分，请您仔细阅读每个题目，并根据您的实际情况选择答案。-12.利用好时间对我的工作和生活具有重要的意义	以下是一些关于您自己的描述，答案没有对错与好坏之分，请您仔细阅读每个题目，并根据您的实际情况选择答案。-13.我认为时间是可以有效地加以管理的	以下是一些关于您自己的描述，答案没有对错与好坏之分，请您仔细阅读每个题目，并根据您的实际情况选择答案。-14.每个月我都要制定一个工作计划	以下是一些关于您自己的描述，答案没有对错与好坏之分，请您仔细阅读每个题目，并根据您的实际情况选择答案。-15.我加班时间的多少是由工作量来决	以下是一些关于您自己的描述，答案没有对错与好坏之分，请您仔细阅读每个题目，并根据您的实际情况选择答案。-16.我工作的时候常担心其它的工作，容易分心	以下是一些关于您自己的描述，答案没有对错与好坏之分，请您仔细阅读每个题目，并根据您的实际情况选择答案。-17.我常常会预测工作中将会碰到的问題，并且考虑如何去解决	以下是一些关于您自己的描述，答案没有对错与好坏之分，请您仔细阅读每个题目，并根据您的实际情况选择答案。-18.每年我都要制定详细的工作计划	以下是一些关于您自己的描述，答案没有对错与好坏之分，请您仔细阅读每个题目，并根据您的实际情况选择答案。-19.我对自己浪费一些时间无所谓	以下是一些关于您自己的描述，答案没有对错与好坏之分，请您仔细阅读每个题目，并根据您的实际情况选择答案。-20.我通常都很难做出决定	以下是一些关于您自己的描述，答案没有对错与好坏之分，请您仔细阅读每个题目，并根据您的实际情况选择答案。-21.时间是我成功的关键因素之一	以下是一些关于您自己的描述，答案没有对错与好坏之分，请您仔细阅读每个题目，并根据您的实际情况选择答案。-22.我经常收集有效利用时间的资料	以下是一些关于您自己的描述，答案没有对错与好坏之分，请您仔细阅读每个题目，并根据您的实际情况选择答案。-23.我对每个星期要做的事情都有一个计划安排	以下是一些关于您自己的描述，答案没有对错与好坏之分，请您仔细阅读每个题目，并根据您的实际情况选择答案。-24.世上最宝贵的是时间	以下是一些关于您自己的描述，答案没有对错与好坏之分，请您仔细阅读每个题目，并根据您的实际情况选择答案。-25.我有太多的文件需要阅读	以下是一些关于您自己的描述，答案没有对错与好坏之分，请您仔细阅读每个题目，并根据您的实际情况选择答案。-26.我认为时间就是財富	以下是一些关于您自己的描述，答案没有对错与好坏之分，请您仔细阅读每个题目，并根据您的实际情况选择答案。-27.我无法掌握自己的时间	以下是一些关于您自己的描述，答案没有对错与好坏之分，请您仔细阅读每个题目，并根据您的实际情况选择答案。-28.我觉得没有什么时间做运动或休闲	以下是一些关于您自己的描述，答案没有对错与好坏之分，请您仔细阅读每个题目，并根据您的实际情况选择答案。-29.为了提高时间利用效率，我经常学习如何有效利用时间的知识
作答ID	用户ID	作答时长	作答渠道	发布ID	问卷发布名称	IP	经度	纬度	省份	城市	设备类型	操作系统类型	浏览器类型	随机元素	Q1	Q2	Q3	Q4	Q5	Q6	Q_1	Q_2	Q_3	Q_4	Q_5	Q_6	Q_7	Q_8	Q_9	Q_10	Q_11	Q_12	Q_13	Q_14	Q_15	Q_16	Q_17	Q_18	Q_19	Q_20	Q_21	Q_22	Q_23	Q_24	Q_25	Q_26	Q_27	Q_28	Q_29
kMroOly7	z7A4Kg6M	313	数据集市	Znuiye	时间心理账户调查问卷（仅限工作经验三年内的职场新人填写)	124.160.213.4	120.3617630	30.3399580	浙江省	杭州市	MOBILE	Android	weixin		男	恋爱	本科	6000-10000	外资企业	2-3年	基本符合	基本符合	基本不符合	完全符合	完全符合	基本不符合	基本符合	基本符合	基本符合	完全符合	完全不符合	完全符合	基本符合	基本符合	完全符合	基本符合	基本符合	完全符合	基本不符合	基本不符合	基本符合	基本符合	完全符合	完全符合	基本符合	基本符合	基本不符合	完全不符合	完全符合
p7YjY4lL	oe4B6V17	380	数据集市	Znuiye	时间心理账户调查问卷（仅限工作经验三年内的职场新人填写)	223.104.22.131	108.3277640	22.7285310	广西壮族自治区	南宁市	MOBILE	Android	Chrome		男	单身	本科	4000-6000	民营企业	2-3年	完全符合	基本符合	难以确定	基本符合	基本符合	完全不符合	基本符合	难以确定	基本不符合	基本符合	完全不符合	完全符合	基本符合	完全符合	基本符合	基本不符合	基本符合	基本不符合	基本不符合	基本不符合	基本符合	基本符合	完全符合	完全符合	难以确定	完全符合	完全不符合	基本不符合	难以确定
WMRGpoK7	RMW2yXez	458	数据集市	Znuiye	时间心理账户调查问卷（仅限工作经验三年内的职场新人填写)	117.136.68.118	119.9602010	31.8472460	江苏省	常州市	MOBILE	Android	weixin		男	已婚	普高/中专/技校/职高	4000-6000	国有企业	1-2年	基本符合	难以确定	基本符合	基本符合	基本符合	基本不符合	基本符合	难以确定	完全不符合	基本符合	完全不符合	完全符合	完全符合	难以确定	基本符合	基本不符合	基本符合	难以确定	基本不符合	基本不符合	基本符合	基本符合	基本符合	完全符合	难以确定	基本符合	基本不符合	难以确定	难以确定
5Lw5GdnM	Bep5x4XM	794	数据集市	Znuiye	时间心理账户调查问卷（仅限工作经验三年内的职场新人填写)	118.74.227.29	112.1825230	37.1906170	山西省	晋中市	COMPUTER	Windows	Chrome		男	单身	本科	4000-6000	外资企业	1-2年	难以确定	基本符合	基本符合	完全符合	基本不符合	基本不符合	基本符合	基本不符合	基本不符合	完全符合	完全不符合	基本符合	完全符合	完全符合	基本符合	基本不符合	完全符合	基本符合	基本不符合	基本符合	基本符合	基本不符合	完全符合	完全符合	基本符合	完全符合	基本不符合	基本不符合	完全符合
p7Yj9YmL	9LQJ06Ye	479	数据集市	Znuiye	时间心理账户调查问卷（仅限工作经验三年内的职场新人填写)	36.17.233.160	120.9486430	27.9351430	浙江省	温州市	MOBILE	Android	weixin		男	恋爱	本科	6000-10000	民营企业	2-3年	完全符合	基本符合	基本符合	完全符合	完全符合	基本符合	完全符合	基本不符合	难以确定	完全符合	基本不符合	完全符合	完全符合	完全符合	完全符合	基本符合	完全符合	完全符合	完全不符合	基本符合	基本符合	基本不符合	基本符合	完全符合	完全符合	完全符合	基本不符合	完全不符合	基本符合
JekOooBe	0eyn18MQ	402	数据集市	Znuiye	时间心理账户调查问卷（仅限工作经验三年内的职场新人填写)	223.10.121.57	111.1717072	37.3621063	山西省	吕梁市	MOBILE	iOS	weixin		男	恋爱	硕士	6000-10000	民营企业	2-3年	基本符合	完全符合	基本符合	完全符合	基本符合	基本不符合	基本符合	完全符合	基本不符合	难以确定	难以确定	基本符合	完全符合	基本符合	基本符合	基本不符合	基本符合	完全符合	难以确定	基本不符合	基本符合	完全符合	基本符合	完全符合	基本符合	基本符合	基本不符合	基本不符合	基本符合
qM6NV3BM	qM6Bml0M	493	数据集市	Znuiye	时间心理账户调查问卷（仅限工作经验三年内的职场新人填写)	221.222.20.120	116.3688507	39.9430962	北京市	市辖区	MOBILE	iOS	weixin		男	已婚	硕士	10000以上	国有企业	3年以上	难以确定	难以确定	基本不符合	难以确定	基本符合	难以确定	基本符合	基本不符合	基本符合	基本符合	难以确定	基本符合	基本符合	难以确定	基本符合	基本不符合	基本符合	难以确定	基本不符合	基本不符合	基本符合	难以确定	基本符合	基本符合	基本符合	基本符合	基本不符合	难以确定	难以确定
J7qAv6q7	RMWoqz0M	262	数据集市	Znuiye	时间心理账户调查问卷（仅限工作经验三年内的职场新人填写)	182.104.54.117	115.8561960	28.7885580	江西省	南昌市	MOBILE	Android	weixin		女	恋爱	本科	6000-10000	民营企业	一年及以下	基本符合	完全符合	基本符合	基本符合	完全符合	基本不符合	基本符合	基本符合	基本不符合	基本符合	完全不符合	完全符合	基本符合	完全符合	基本符合	基本不符合	基本符合	完全符合	基本不符合	基本不符合	基本符合	完全符合	完全符合	完全符合	基本符合	完全符合	基本不符合	基本不符合	基本符合
nePWG2oL	QL0PzQLb	531	数据集市	Znuiye	时间心理账户调查问卷（仅限工作经验三年内的职场新人填写)	112.96.64.53	113.5289800	22.5599950	广东省	中山市	COMPUTER	Windows	Chrome		女	恋爱	本科	10000以上	民营企业	1-2年	基本符合	完全符合	基本符合	基本符合	难以确定	难以确定	完全符合	难以确定	基本不符合	基本符合	基本不符合	完全符合	基本符合	完全符合	基本符合	基本不符合	基本符合	完全符合	基本不符合	基本不符合	基本符合	基本符合	完全符合	基本符合	基本符合	完全符合	基本不符合	基本符合	难以确定
8MZWBkG7	pLzz5oOL	265	数据集市	Znuiye	时间心理账户调查问卷（仅限工作经验三年内的职场新人填写)	218.26.55.224	112.4288280	39.3615800	山西省	朔州市	MOBILE	Android	weixin		女	单身	本科	2000-4000	国有企业	一年及以下	基本符合	基本符合	完全符合	基本符合	基本符合	完全符合	基本符合	基本符合	难以确定	基本符合	基本不符合	基本符合	基本符合	完全符合	难以确定	基本不符合	基本符合	基本符合	基本不符合	基本不符合	基本符合	基本符合	完全符合	完全符合	基本符合	完全符合	基本不符合	难以确定	基本符合
2MdyAVm7	Ke5ml3Ne	459	数据集市	Znuiye	时间心理账户调查问卷（仅限工作经验三年内的职场新人填写)	223.104.20.12	114.4380870	30.4859590	湖北省	武汉市	MOBILE	Android	weixin		女	恋爱	本科	6000-10000	民营企业	3年以上	基本符合	难以确定	基本符合	基本符合	难以确定	基本不符合	基本符合	基本不符合	基本不符合	难以确定	难以确定	基本符合	基本符合	难以确定	完全符合	基本不符合	基本符合	难以确定	基本不符合	完全不符合	基本符合	基本符合	难以确定	完全符合	难以确定	基本符合	难以确定	基本不符合	难以确定
5Lw5p9vM	VMJGwRw7	1605	数据集市	Znuiye	时间心理账户调查问卷（仅限工作经验三年内的职场新人填写)	182.99.7.111	116.3504000	27.9962500	江西省	抚州市	COMPUTER	Windows	Chrome		男	恋爱	本科	6000-10000	外资企业	2-3年	基本符合	基本符合	基本符合	完全符合	基本符合	难以确定	基本符合	基本符合	基本不符合	基本符合	难以确定	基本符合	完全符合	基本符合	基本符合	基本不符合	基本符合	完全符合	完全不符合	基本不符合	基本符合	基本符合	完全符合	完全符合	难以确定	完全符合	基本不符合	难以确定	基本符合
xebyzJlL	kMrpqyL9	405	数据集市	Znuiye	时间心理账户调查问卷（仅限工作经验三年内的职场新人填写)	117.136.64.79	103.8825607	30.7883396	四川省	成都市	MOBILE	iOS	weixin		男	已婚	本科	6000-10000	事业单位	2-3年	基本符合	完全符合	基本符合	基本符合	完全符合	基本不符合	难以确定	基本符合	基本不符合	难以确定	基本不符合	基本符合	基本符合	难以确定	难以确定	基本不符合	难以确定	基本符合	基本不符合	难以确定	基本符合	完全符合	基本符合	基本符合	难以确定	完全符合	基本不符合	基本不符合	难以确定
xMoKydWM	Ke5mVPne	513	数据集市	Znuiye	时间心理账户调查问卷（仅限工作经验三年内的职场新人填写)	112.96.226.61	114.2750640	23.1847630	广东省	惠州市	MOBILE	Android	weixin		男	已婚	本科	10000以上	民营企业	3年以上	难以确定	难以确定	基本符合	基本符合	基本符合	基本不符合	基本符合	难以确定	难以确定	基本符合	难以确定	基本符合	基本符合	基本符合	基本符合	基本符合	基本符合	基本符合	基本不符合	难以确定	基本符合	基本符合	基本符合	难以确定	基本符合	难以确定	难以确定	基本符合	基本符合
RMWbDJ4e	p7YvOmLa	292	数据集市	Znuiye	时间心理账户调查问卷（仅限工作经验三年内的职场新人填写)	223.104.192.164	116.9624680	35.6000310	山东省	济宁市	MOBILE	Android	weixin		男	单身	本科	2000-4000	民营企业	1-2年	完全不符合	完全符合	基本符合	基本符合	基本不符合	难以确定	基本符合	难以确定	基本符合	基本符合	基本不符合	完全符合	完全符合	基本符合	基本符合	基本不符合	基本符合	基本符合	基本不符合	难以确定	基本符合	基本符合	基本符合	基本不符合	基本符合	基本符合	难以确定	难以确定	基本符合
leNW3qBM	me3ED1N7	484	数据集市	Znuiye	时间心理账户调查问卷（仅限工作经验三年内的职场新人填写)	43.250.200.90	112.7072140	27.0417120	湖南省	衡阳市	MOBILE	Android	weixin		男	单身	本科	6000-10000	事业单位	1-2年	基本符合	完全符合	完全符合	完全符合	基本符合	基本符合	完全符合	基本符合	完全符合	完全符合	基本不符合	完全符合	基本符合	完全符合	完全符合	基本符合	基本符合	完全符合	基本不符合	基本不符合	完全符合	完全符合	基本符合	基本符合	完全符合	完全符合	基本不符合	基本不符合	完全符合
DMxDbomM	yevogZWM	442	数据集市	Znuiye	时间心理账户调查问卷（仅限工作经验三年内的职场新人填写)	183.95.213.59	114.1845000	30.5769500	湖北省	武汉市	MOBILE	iOS	weixin		女	恋爱	本科	4000-6000	民营企业	1-2年	难以确定	难以确定	基本不符合	基本符合	难以确定	基本不符合	基本符合	基本不符合	难以确定	基本符合	基本不符合	基本符合	基本符合	难以确定	基本符合	基本不符合	基本符合	难以确定	基本符合	基本不符合	难以确定	基本不符合	难以确定	难以确定	基本符合	难以确定	基本不符合	基本不符合	基本符合
Ke52JPKM	G7XoExrM	413	数据集市	Znuiye	时间心理账户调查问卷（仅限工作经验三年内的职场新人填写)	39.144.177.8	113.8206010	34.8021060	河南省	郑州市	MOBILE	Android	weixin		男	单身	本科	6000-10000	事业单位	1-2年	难以确定	基本符合	基本符合	难以确定	难以确定	难以确定	基本符合	基本不符合	基本符合	基本符合	难以确定	基本符合	基本符合	难以确定	难以确定	基本不符合	基本符合	难以确定	难以确定	难以确定	基本符合	基本不符合	难以确定	难以确定	基本不符合	基本符合	难以确定	基本不符合	难以确定
4enaQBaL	leNQnnbL	398	数据集市	Znuiye	时间心理账户调查问卷（仅限工作经验三年内的职场新人填写)	112.11.92.122	120.7764580	30.7981840	浙江省	嘉兴市	MOBILE	Android	weixin		男	单身	本科	6000-10000	外资企业	3年以上	基本符合	基本不符合	难以确定	基本符合	完全符合	基本不符合	难以确定	基本符合	难以确定	基本符合	基本不符合	完全符合	完全符合	难以确定	完全符合	基本不符合	基本符合	基本不符合	难以确定	基本不符合	难以确定	基本不符合	难以确定	完全符合	基本符合	基本符合	基本不符合	基本不符合	基本符合
9LQWNqvM	G7XJa5we	409	数据集市	Znuiye	时间心理账户调查问卷（仅限工作经验三年内的职场新人填写)	122.194.1.207	120.8361540	31.7457300	江苏省	苏州市	MOBILE	Android	weixin		男	恋爱	本科	4000-6000	民营企业	1-2年	完全符合	基本符合	基本符合	完全符合	完全符合	难以确定	基本符合	基本符合	基本不符合	基本符合	完全不符合	完全符合	基本符合	基本符合	完全符合	基本符合	完全符合	基本符合	基本不符合	完全不符合	完全符合	基本符合	基本符合	完全符合	基本符合	完全符合	基本不符合	完全不符合	基本符合
kM1JDwO7	G7XbBADe	309	数据集市	Znuiye	时间心理账户调查问卷（仅限工作经验三年内的职场新人填写)	120.197.198.136	112.9719230	23.2435960	广东省	佛山市	MOBILE	Android	weixin		女	恋爱	本科	4000-6000	民营企业	一年及以下	基本符合	完全符合	基本符合	基本符合	完全符合	基本不符合	基本符合	基本符合	基本不符合	基本符合	基本不符合	完全符合	基本符合	基本符合	基本符合	完全符合	基本符合	基本符合	完全不符合	基本不符合	基本符合	基本符合	完全符合	基本符合	基本符合	完全符合	基本不符合	基本不符合	基本符合
xMoKyVWM	kM1K4WkL	235	数据集市	Znuiye	时间心理账户调查问卷（仅限工作经验三年内的职场新人填写)	113.230.252.112	120.6583830	42.0536830	辽宁省	朝阳市	MOBILE	Android	weixin		女	单身	本科	2000-4000	外资企业	一年及以下	基本符合	完全符合	基本符合	基本符合	完全符合	难以确定	基本符合	难以确定	难以确定	基本符合	完全符合	基本符合	基本符合	完全符合	完全符合	难以确定	基本符合	基本符合	难以确定	基本符合	基本符合	完全符合	基本符合	完全符合	基本符合	完全符合	基本不符合	基本不符合	基本符合
z7A2vPyL	J7qljg4M	306	数据集市	Znuiye	时间心理账户调查问卷（仅限工作经验三年内的职场新人填写)	117.136.30.59	107.2625760	29.7580870	重庆市	市辖区	MOBILE	Android	weixin		男	恋爱	本科	2000-4000	自由职业者/个体户	1-2年	基本符合	难以确定	基本符合	基本符合	基本符合	基本不符合	基本符合	难以确定	基本符合	基本符合	基本不符合	完全符合	完全符合	难以确定	基本符合	基本符合	基本符合	基本符合	难以确定	基本不符合	基本符合	基本符合	基本符合	完全符合	基本符合	基本符合	基本不符合	基本符合	难以确定
Bepz85x7	9LQxnZb7	238	数据集市	Znuiye	时间心理账户调查问卷（仅限工作经验三年内的职场新人填写)	182.100.28.234	115.9524660	28.7495990	江西省	南昌市	MOBILE	Android	weixin		女	已婚	本科	4000-6000	事业单位	一年及以下	基本符合	完全符合	基本符合	完全符合	难以确定	基本不符合	基本符合	基本符合	基本不符合	基本符合	完全不符合	基本符合	基本符合	完全符合	基本符合	基本不符合	基本符合	基本符合	基本不符合	完全不符合	基本符合	基本符合	完全符合	完全符合	基本符合	完全符合	基本不符合	完全不符合	基本符合
0eyzp4PM	0eyZg29M	231	数据集市	Znuiye	时间心理账户调查问卷（仅限工作经验三年内的职场新人填写)	39.174.135.190	120.0771000	30.3103000	浙江省	杭州市	MOBILE	Android	weixin		男	单身	本科	6000-10000	国有企业	1-2年	基本符合	基本符合	基本不符合	基本符合	完全符合	基本符合	基本符合	基本不符合	基本符合	完全符合	基本不符合	基本符合	完全符合	基本符合	基本符合	难以确定	基本符合	基本符合	基本符合	基本不符合	完全符合	基本符合	基本符合	难以确定	基本符合	完全符合	基本不符合	基本不符合	基本符合
o7j8pWme	JekzGozL	751	数据集市	Znuiye	时间心理账户调查问卷（仅限工作经验三年内的职场新人填写)	117.23.105.193	109.7569400	38.2355700	陕西省	榆林市	COMPUTER	Windows	Chrome		男	已婚	本科	4000-6000	公务员	3年以上	完全符合	基本符合	基本符合	基本符合	完全符合	基本不符合	基本符合	基本不符合	基本不符合	基本符合	基本不符合	完全符合	完全符合	基本不符合	基本符合	基本不符合	基本符合	基本不符合	完全不符合	基本符合	基本符合	基本不符合	完全不符合	完全符合	基本符合	完全符合	基本不符合	完全不符合	基本不符合
5M2E5YDe	z7AxrlQM	623	数据集市	Znuiye	时间心理账户调查问卷（仅限工作经验三年内的职场新人填写)	223.104.91.70	108.3276590	22.7278730	广西壮族自治区	南宁市	MOBILE	Android	Chrome		男	单身	本科	4000-6000	民营企业	2-3年	完全符合	难以确定	难以确定	基本符合	基本符合	基本不符合	完全符合	难以确定	基本不符合	基本符合	完全不符合	完全符合	基本符合	完全符合	基本符合	基本不符合	基本符合	基本不符合	完全不符合	基本不符合	基本符合	难以确定	完全符合	完全符合	难以确定	完全符合	基本不符合	难以确定	难以确定
WMRG4267	2MdYyN7w	283	数据集市	Znuiye	时间心理账户调查问卷（仅限工作经验三年内的职场新人填写)	223.104.31.49	115.9588690	29.7160560	江西省	九江市	MOBILE	Android	weixin		女	恋爱	本科	2000-4000	民营企业	一年及以下	基本符合	基本符合	基本不符合	基本符合	基本不符合	基本不符合	基本符合	基本符合	基本不符合	难以确定	基本不符合	完全符合	基本符合	基本符合	完全符合	基本不符合	基本符合	基本符合	基本不符合	基本符合	基本符合	基本符合	基本符合	基本符合	基本不符合	基本符合	基本不符合	基本不符合	基本符合
kMroN9B7	oe4gqrWL	299	数据集市	Znuiye	时间心理账户调查问卷（仅限工作经验三年内的职场新人填写)	120.204.57.105	121.6223679	31.1831284	上海市	市辖区	MOBILE	iOS	weixin		女	已婚	硕士	10000以上	外资企业	2-3年	基本符合	基本不符合	基本符合	完全符合	完全符合	完全符合	基本符合	基本符合	基本符合	难以确定	基本不符合	基本符合	基本符合	基本不符合	基本符合	基本不符合	基本符合	基本不符合	基本不符合	基本不符合	完全符合	完全符合	基本不符合	完全符合	基本符合	完全符合	基本符合	基本符合	基本符合
5LmDnzz7	AM9YddM6	226	数据集市	Znuiye	时间心理账户调查问卷（仅限工作经验三年内的职场新人填写)	112.224.32.63	116.2270910	36.8826680	山东省	聊城市	MOBILE	Android	weixin		男	恋爱	本科	2000-4000	国有企业	2-3年	完全符合	完全符合	基本符合	基本符合	完全符合	基本不符合	基本符合	基本符合	基本不符合	基本符合	基本不符合	完全符合	基本符合	完全符合	难以确定	完全不符合	基本符合	完全符合	完全不符合	基本不符合	完全符合	基本符合	完全符合	完全符合	难以确定	基本符合	基本不符合	基本不符合	基本符合
ve8Nnk07	VMJgJ8O7	1201	数据集市	Znuiye	时间心理账户调查问卷（仅限工作经验三年内的职场新人填写)	27.190.99.86	118.2370000	39.6298000	河北省	唐山市	COMPUTER	Windows	Chrome		女	单身	本科	2000-4000	民营企业	1-2年	难以确定	难以确定	基本符合	基本符合	难以确定	完全不符合	难以确定	基本符合	完全不符合	完全不符合	难以确定	基本符合	完全符合	基本符合	基本符合	完全不符合	基本符合	基本符合	完全不符合	完全不符合	基本符合	难以确定	基本符合	难以确定	完全不符合	基本符合	完全不符合	完全不符合	基本符合
Ke525X8M	xMoVqBRe	1181	数据集市	Znuiye	时间心理账户调查问卷（仅限工作经验三年内的职场新人填写)	117.136.21.109	115.0390820	27.1138000	江西省	吉安市	COMPUTER	Windows	Chrome		女	恋爱	硕士	4000-6000	事业单位	一年及以下	基本符合	完全符合	完全符合	完全符合	基本符合	难以确定	基本符合	完全符合	基本不符合	基本符合	难以确定	完全符合	基本符合	完全符合	完全符合	基本不符合	基本符合	完全符合	基本不符合	难以确定	基本符合	完全符合	完全符合	完全符合	难以确定	基本符合	基本不符合	难以确定	基本符合
oe4KnqqL	5LwRPDp7	972	数据集市	Znuiye	时间心理账户调查问卷（仅限工作经验三年内的职场新人填写)	58.101.42.106	120.1320100	30.2776230	浙江省	杭州市	MOBILE	Android	Chrome		女	已婚	本科	4000-6000	国有企业	2-3年	基本符合	基本符合	基本不符合	基本符合	完全符合	难以确定	基本符合	完全不符合	难以确定	基本符合	基本不符合	基本符合	基本符合	难以确定	完全符合	难以确定	难以确定	基本符合	基本不符合	难以确定	基本符合	难以确定	难以确定	基本符合	基本符合	完全符合	基本不符合	难以确定	难以确定
kM1JpXz7	2MdzKWLw	1011	数据集市	Znuiye	时间心理账户调查问卷（仅限工作经验三年内的职场新人填写)	117.155.90.190	113.7389100	31.0271200	湖北省	孝感市	COMPUTER	Windows	Firefox		男	单身	本科	6000-10000	民营企业	2-3年	基本符合	基本符合	难以确定	基本符合	基本不符合	基本不符合	基本符合	基本不符合	难以确定	基本符合	基本不符合	完全符合	基本符合	基本符合	基本符合	基本不符合	基本符合	基本符合	完全不符合	基本不符合	基本符合	基本符合	基本符合	完全符合	难以确定	完全符合	基本不符合	基本不符合	基本符合
aMg8n6l7	WMRJdZ8M	951	数据集市	Znuiye	时间心理账户调查问卷（仅限工作经验三年内的职场新人填写)	39.130.42.139	104.2838000	25.6760000	云南省	曲靖市	MOBILE	Android	weixin		女	单身	本科	6000-10000	国有企业	1-2年	完全符合	完全符合	完全符合	基本符合	基本符合	基本不符合	完全符合	基本符合	基本不符合	基本符合	基本不符合	完全符合	完全符合	完全符合	基本符合	完全不符合	完全符合	基本符合	基本不符合	完全不符合	基本符合	基本符合	完全符合	完全符合	基本符合	基本符合	基本不符合	基本不符合	完全符合
leNWR3WM	27ajQpVL	841	数据集市	Znuiye	时间心理账户调查问卷（仅限工作经验三年内的职场新人填写)	42.102.173.25	125.1438180	46.5960470	黑龙江省	大庆市	MOBILE	Android	weixin		男	单身	本科	4000-6000	事业单位	3年以上	难以确定	基本符合	完全符合	基本符合	基本符合	难以确定	基本符合	难以确定	难以确定	难以确定	基本不符合	基本符合	基本符合	基本符合	基本符合	难以确定	基本符合	基本符合	基本不符合	难以确定	基本符合	基本符合	基本符合	基本符合	基本符合	基本符合	难以确定	难以确定	难以确定
5LmDn1n7	xLVjZPVL	931	数据集市	Znuiye	时间心理账户调查问卷（仅限工作经验三年内的职场新人填写)	120.197.198.111	113.3646011	23.1384544	广东省	广州市	MOBILE	iOS	weixin		男	已婚	本科	6000-10000	民营企业	3年以上	基本符合	完全符合	基本符合	完全符合	基本不符合	基本不符合	基本符合	完全符合	基本不符合	基本符合	完全不符合	基本符合	完全符合	完全符合	基本符合	完全不符合	基本符合	完全符合	完全不符合	完全不符合	基本符合	基本符合	完全符合	完全符合	基本不符合	完全符合	完全不符合	基本符合	基本符合
nePWRRvL	27awNJwe	781	数据集市	Znuiye	时间心理账户调查问卷（仅限工作经验三年内的职场新人填写)	112.4.211.41	119.4249700	32.3921700	江苏省	扬州市	COMPUTER	Windows	Chrome		男	恋爱	本科	2000-4000	民营企业	一年及以下	完全符合	难以确定	基本符合	基本符合	完全符合	基本符合	难以确定	基本符合	基本符合	完全不符合	完全不符合	基本符合	难以确定	基本符合	完全符合	难以确定	基本不符合	基本不符合	完全不符合	基本不符合	基本不符合	难以确定	基本符合	基本符合	难以确定	基本符合	基本不符合	基本符合	完全符合
xMoKBBdM	z7A4wl6M	858	数据集市	Znuiye	时间心理账户调查问卷（仅限工作经验三年内的职场新人填写)	112.38.217.14	116.8083700	36.5621000	山东省	济南市	COMPUTER	Mac OS X	Safari		女	已婚	本科	6000-10000	民营企业	3年以上	基本符合	基本符合	完全符合	基本符合	完全符合	基本不符合	基本符合	难以确定	基本不符合	基本符合	难以确定	基本符合	基本符合	完全符合	基本符合	基本符合	完全符合	完全符合	基本不符合	完全不符合	基本符合	基本符合	完全符合	基本符合	基本不符合	基本符合	完全不符合	基本不符合	基本符合
o7j8pAme	p7Y5D5w7	824	数据集市	Znuiye	时间心理账户调查问卷（仅限工作经验三年内的职场新人填写)	171.9.208.253	114.0746100	32.1208770	河南省	信阳市	COMPUTER	Windows	Microsoft Edge		女	恋爱	本科	6000-10000	国有企业	1-2年	基本符合	完全符合	基本符合	基本符合	完全符合	基本不符合	基本符合	完全符合	基本不符合	基本符合	完全不符合	基本符合	基本符合	完全符合	难以确定	基本不符合	基本符合	基本符合	完全不符合	基本不符合	基本符合	完全符合	基本符合	基本不符合	基本符合	基本不符合	完全不符合	基本符合	完全符合
5M2E53De	kMrA5n6e	709	数据集市	Znuiye	时间心理账户调查问卷（仅限工作经验三年内的职场新人填写)	220.179.151.7	91.7714310	29.2373320	西藏自治区	山南市	MOBILE	Android	weixin		男	已婚	本科	6000-10000	事业单位	3年以上	完全符合	完全符合	基本符合	完全符合	基本符合	基本符合	完全符合	完全符合	基本符合	基本符合	完全不符合	完全符合	完全符合	基本符合	基本符合	基本符合	基本符合	基本符合	完全不符合	基本不符合	基本符合	基本符合	基本符合	基本符合	完全符合	基本符合	完全不符合	基本符合	基本符合
kM1JplD7	37KXkz6L	661	数据集市	Znuiye	时间心理账户调查问卷（仅限工作经验三年内的职场新人填写)	101.249.91.139	91.7714310	29.2373320	西藏自治区	山南市	MOBILE	Android	weixin		男	已婚	本科	6000-10000	事业单位	3年以上	完全符合	完全符合	完全符合	完全符合	完全符合	完全不符合	基本符合	基本符合	完全符合	基本符合	基本不符合	基本符合	完全符合	完全符合	基本符合	完全符合	基本符合	基本符合	基本不符合	基本符合	完全符合	基本符合	基本符合	完全符合	完全符合	完全符合	完全不符合	完全不符合	完全符合
me3qKpn7	leNn6JRe	636	数据集市	Znuiye	时间心理账户调查问卷（仅限工作经验三年内的职场新人填写)	223.104.247.168	120.1322380	30.2774950	浙江省	杭州市	COMPUTER	Mac OS X	Safari		女	单身	本科	4000-6000	国有企业	2-3年	基本符合	基本符合	难以确定	难以确定	完全符合	基本符合	基本符合	基本不符合	难以确定	基本符合	完全不符合	基本符合	完全符合	难以确定	完全符合	难以确定	难以确定	基本符合	基本不符合	基本不符合	基本符合	难以确定	基本符合	完全符合	基本符合	基本符合	基本不符合	难以确定	难以确定
leNWREbM	J7B4jEKe	649	数据集市	Znuiye	时间心理账户调查问卷（仅限工作经验三年内的职场新人填写)	112.101.115.114	125.1166400	46.5829000	黑龙江省	大庆市	COMPUTER	Windows	Firefox		男	单身	本科	4000-6000	民营企业	1-2年	基本符合	基本符合	完全符合	基本符合	难以确定	基本不符合	基本符合	基本不符合	基本不符合	基本符合	基本不符合	基本符合	难以确定	基本符合	基本符合	基本不符合	基本不符合	基本不符合	完全不符合	基本不符合	完全符合	基本符合	基本不符合	基本符合	基本符合	完全符合	基本不符合	基本不符合	基本符合
4enaN4RL	oe4Q6KmM	692	数据集市	Znuiye	时间心理账户调查问卷（仅限工作经验三年内的职场新人填写)	36.19.116.120	120.1597950	30.2717710	浙江省	杭州市	COMPUTER	Windows	Chrome		男	恋爱	专科	6000-10000	民营企业	1-2年	基本符合	基本符合	基本符合	基本符合	基本符合	难以确定	基本符合	难以确定	基本符合	基本符合	完全不符合	基本符合	基本符合	基本符合	基本符合	基本符合	基本符合	基本符合	难以确定	基本符合	基本符合	基本符合	基本符合	基本符合	基本符合	基本符合	难以确定	基本符合	难以确定
5M2E5KOe	o7jVpRm7	658	数据集市	Znuiye	时间心理账户调查问卷（仅限工作经验三年内的职场新人填写)	119.39.248.12	112.8706480	28.2075300	湖南省	长沙市	MOBILE	Android	weixin		男	单身	本科	6000-10000	民营企业	1-2年	基本符合	完全符合	基本符合	基本符合	基本符合	基本不符合	基本符合	基本不符合	完全不符合	基本符合	基本不符合	完全符合	完全符合	基本符合	基本符合	基本不符合	基本符合	基本符合	基本不符合	基本不符合	基本符合	基本符合	基本符合	基本符合	基本不符合	完全符合	基本不符合	基本不符合	基本符合
oe4KnmxL	DMx9Pba7	623	数据集市	Znuiye	时间心理账户调查问卷（仅限工作经验三年内的职场新人填写)	111.47.27.153	114.3591000	30.5277900	湖北省	武汉市	COMPUTER	Windows	Chrome		男	单身	本科	4000-6000	国有企业	一年及以下	基本符合	难以确定	基本不符合	难以确定	基本不符合	难以确定	基本符合	基本不符合	基本不符合	基本符合	基本不符合	基本符合	基本符合	难以确定	基本符合	基本不符合	难以确定	基本不符合	基本符合	基本不符合	难以确定	基本符合	基本不符合	基本符合	难以确定	基本符合	难以确定	基本不符合	基本符合
J7qAND67	J7qlrmpM	714	数据集市	Znuiye	时间心理账户调查问卷（仅限工作经验三年内的职场新人填写)	27.54.196.178	111.7733630	37.1497430	山西省	吕梁市	COMPUTER	Windows	Chrome		男	单身	本科	2000-4000	民营企业	1-2年	完全符合	基本符合	基本符合	基本符合	完全符合	难以确定	基本符合	完全符合	基本不符合	基本符合	完全不符合	完全符合	完全符合	完全符合	难以确定	基本不符合	基本符合	基本符合	完全不符合	基本不符合	完全符合	完全符合	完全符合	基本符合	基本符合	基本符合	基本符合	基本符合	基本符合
xMoKBPNM	G7XAy3wL	592	数据集市	Znuiye	时间心理账户调查问卷（仅限工作经验三年内的职场新人填写)	60.180.250.184	120.3377400	27.6360000	浙江省	温州市	COMPUTER	Windows	Chrome		女	单身	本科	4000-6000	民营企业	1-2年	基本符合	基本符合	基本不符合	难以确定	完全符合	基本不符合	难以确定	基本不符合	基本不符合	难以确定	基本不符合	基本符合	基本符合	基本符合	完全不符合	难以确定	难以确定	基本不符合	完全不符合	难以确定	基本符合	基本符合	基本符合	难以确定	完全符合	基本不符合	基本不符合	难以确定	难以确定
z7lgxP2M	JekqQzk7	559	数据集市	Znuiye	时间心理账户调查问卷（仅限工作经验三年内的职场新人填写)	106.33.9.65	114.0688270	32.1228060	河南省	信阳市	MOBILE	Android	weixin		女	恋爱	本科	6000-10000	事业单位	2-3年	基本符合	完全符合	难以确定	基本符合	完全符合	难以确定	完全符合	基本符合	基本不符合	基本符合	基本不符合	基本符合	完全符合	基本符合	基本符合	基本不符合	基本符合	完全符合	基本不符合	完全不符合	基本符合	完全符合	基本符合	基本符合	难以确定	基本符合	基本不符合	完全不符合	基本符合
kM1JpJE7	9LQo1AMP	483	数据集市	Znuiye	时间心理账户调查问卷（仅限工作经验三年内的职场新人填写)	125.79.143.40	117.9813500	26.5460290	福建省	三明市	MOBILE	Android	weixin		女	单身	本科	4000-6000	国有企业	2-3年	基本符合	基本符合	难以确定	基本符合	难以确定	基本不符合	基本符合	基本不符合	基本不符合	基本符合	基本不符合	基本符合	基本符合	基本符合	基本符合	基本不符合	难以确定	难以确定	基本不符合	基本不符合	基本符合	难以确定	基本符合	完全符合	基本符合	基本符合	基本不符合	基本不符合	难以确定
p7YjOjlL	qM69JVex	595	数据集市	Znuiye	时间心理账户调查问卷（仅限工作经验三年内的职场新人填写)	101.94.32.66	121.4665500	31.4060300	上海市	市辖区	COMPUTER	Windows	Chrome		男	单身	本科	2000-4000	民营企业	一年及以下	基本符合	难以确定	难以确定	基本符合	基本符合	基本不符合	难以确定	难以确定	基本不符合	基本符合	完全不符合	难以确定	基本符合	难以确定	基本不符合	基本符合	基本符合	难以确定	基本不符合	基本不符合	难以确定	基本符合	难以确定	完全符合	难以确定	基本符合	基本不符合	难以确定	基本符合
me3qKq27	veEy5veG	601	数据集市	Znuiye	时间心理账户调查问卷（仅限工作经验三年内的职场新人填写)	223.104.90.157	108.3125500	22.7684400	广西壮族自治区	南宁市	COMPUTER	Windows	Chrome		男	单身	专科	4000-6000	民营企业	一年及以下	完全符合	基本符合	难以确定	难以确定	基本符合	基本符合	基本符合	基本符合	基本符合	基本符合	基本符合	基本符合	基本符合	基本符合	基本符合	难以确定	基本符合	基本符合	基本不符合	基本不符合	基本符合	基本符合	基本符合	基本符合	基本符合	基本符合	难以确定	难以确定	基本符合
nePWRWnL	AM9nZr76	588	数据集市	Znuiye	时间心理账户调查问卷（仅限工作经验三年内的职场新人填写)	114.233.187.43	119.9468500	32.4923600	江苏省	泰州市	COMPUTER	Windows	Chrome		男	已婚	本科	4000-6000	国有企业	2-3年	基本符合	基本符合	基本符合	基本符合	难以确定	基本不符合	基本符合	基本符合	基本不符合	基本符合	基本不符合	基本符合	基本符合	基本符合	基本符合	基本不符合	基本符合	基本符合	基本不符合	完全不符合	基本符合	基本符合	完全符合	完全符合	基本不符合	基本符合	基本不符合	基本不符合	基本符合
DMxDNDQM	J7qlk56M	517	数据集市	Znuiye	时间心理账户调查问卷（仅限工作经验三年内的职场新人填写)	111.52.38.32	111.7596430	37.1097130	山西省	吕梁市	MOBILE	Android	weixin		男	单身	本科	4000-6000	外资企业	1-2年	完全符合	基本符合	基本符合	完全符合	基本符合	完全符合	完全符合	完全符合	难以确定	基本符合	完全不符合	基本符合	基本符合	完全符合	难以确定	基本不符合	基本符合	完全符合	完全不符合	基本不符合	完全符合	完全符合	完全符合	完全符合	基本符合	完全符合	完全符合	基本不符合	完全符合
WMRG4Gd7	J7qlNR5M	492	数据集市	Znuiye	时间心理账户调查问卷（仅限工作经验三年内的职场新人填写)	58.20.17.143	112.8707210	28.2077210	湖南省	长沙市	MOBILE	Android	weixin		男	单身	本科	6000-10000	公务员	1-2年	基本符合	完全符合	基本符合	难以确定	基本不符合	难以确定	基本符合	难以确定	基本符合	基本不符合	难以确定	基本符合	完全符合	完全符合	基本不符合	基本符合	基本符合	难以确定	基本符合	基本不符合	基本符合	基本符合	难以确定	完全符合	基本符合	基本符合	基本不符合	难以确定	基本符合
4enaNaBL	9LQx0YW7	533	数据集市	Znuiye	时间心理账户调查问卷（仅限工作经验三年内的职场新人填写)	117.171.178.125	115.8165588	29.6118107	江西省	九江市	MOBILE	iOS	weixin		女	恋爱	普高/中专/技校/职高	4000-6000	事业单位	1-2年	基本符合	完全符合	基本符合	基本符合	基本不符合	基本不符合	基本不符合	基本不符合	基本不符合	基本符合	完全不符合	完全符合	完全符合	基本符合	完全符合	基本不符合	基本符合	基本符合	基本不符合	基本不符合	基本不符合	难以确定	基本符合	难以确定	基本不符合	基本符合	完全不符合	基本不符合	难以确定
kMroNGY7	QL0g1dJ7	555	数据集市	Znuiye	时间心理账户调查问卷（仅限工作经验三年内的职场新人填写)	117.136.89.76	112.8877730	27.8632000	湖南省	湘潭市	MOBILE	Android	weixin		女	已婚	专科	6000-10000	民营企业	一年及以下	基本符合	基本符合	完全符合	完全符合	基本符合	基本符合	基本符合	完全符合	基本不符合	基本符合	基本不符合	基本符合	完全符合	基本符合	基本符合	基本不符合	基本符合	基本符合	完全不符合	基本不符合	基本符合	基本符合	完全符合	完全符合	基本符合	完全符合	基本不符合	基本不符合	完全符合
G7X5OWrL	pLz9dZz7	425	数据集市	Znuiye	时间心理账户调查问卷（仅限工作经验三年内的职场新人填写)	113.70.128.33	113.2527000	22.9465150	广东省	佛山市	MOBILE	Android	weixin		女	单身	本科	4000-6000	民营企业	2-3年	基本符合	完全符合	难以确定	完全符合	基本符合	难以确定	完全符合	难以确定	基本不符合	基本符合	基本不符合	完全符合	完全符合	基本符合	完全符合	基本不符合	基本符合	基本符合	基本不符合	基本不符合	基本符合	基本符合	基本符合	基本符合	难以确定	基本符合	基本不符合	基本不符合	基本符合
5LmDnWz7	leNnRxbe	482	数据集市	Znuiye	时间心理账户调查问卷（仅限工作经验三年内的职场新人填写)	59.41.252.229	113.3743300	23.0404700	广东省	广州市	COMPUTER	Windows	Chrome		女	单身	本科	6000-10000	事业单位	1-2年	基本不符合	完全不符合	完全不符合	基本符合	基本不符合	基本不符合	基本符合	完全不符合	基本符合	基本符合	完全不符合	基本符合	完全符合	难以确定	基本符合	基本符合	完全符合	基本不符合	基本不符合	完全符合	难以确定	完全不符合	基本符合	完全符合	基本符合	难以确定	完全符合	基本不符合	完全不符合
z7lgxDgM	xLVbWrpL	415	数据集市	Znuiye	时间心理账户调查问卷（仅限工作经验三年内的职场新人填写)	106.17.26.130	112.9976280	28.1631710	湖南省	长沙市	COMPUTER	Mac OS X	Chrome		男	单身	本科	4000-6000	民营企业	一年及以下	基本符合	完全符合	完全符合	完全符合	完全符合	基本不符合	基本不符合	基本符合	难以确定	难以确定	基本不符合	基本符合	基本符合	难以确定	基本符合	基本符合	基本符合	基本符合	基本符合	基本不符合	基本符合	完全符合	基本符合	完全符合	难以确定	完全符合	基本不符合	基本不符合	基本符合
oe4KnlXL	WLGNXzE7	482	数据集市	Znuiye	时间心理账户调查问卷（仅限工作经验三年内的职场新人填写)	14.115.196.197	113.3287500	22.3958100	广东省	中山市	COMPUTER	Windows	Firefox		男	单身	本科	6000-10000	民营企业	1-2年	基本符合	基本不符合	基本符合	基本符合	基本不符合	完全不符合	基本符合	完全不符合	完全不符合	基本符合	完全不符合	基本符合	基本符合	基本不符合	完全符合	完全不符合	基本符合	基本符合	基本符合	基本不符合	基本符合	基本不符合	基本符合	完全符合	基本不符合	基本符合	完全不符合	完全不符合	基本不符合
J7qANZq7	xebGpgnM	519	数据集市	Znuiye	时间心理账户调查问卷（仅限工作经验三年内的职场新人填写)	101.87.156.135	121.5270030	31.3197470	上海市	市辖区	MOBILE	Android	weixin		男	恋爱	本科	4000-6000	民营企业	1-2年	基本符合	完全符合	基本符合	基本符合	完全符合	基本不符合	难以确定	基本符合	基本不符合	完全符合	基本不符合	基本符合	基本符合	完全符合	基本符合	基本不符合	完全符合	完全符合	难以确定	难以确定	完全符合	完全符合	难以确定	完全符合	基本符合	完全符合	基本不符合	基本不符合	完全符合
ve8Nnrx7	Ke5mgGNe	500	数据集市	Znuiye	时间心理账户调查问卷（仅限工作经验三年内的职场新人填写)	120.235.180.198	113.2835700	23.0716600	广东省	广州市	COMPUTER	Windows	Chrome		男	恋爱	本科	6000-10000	民营企业	1-2年	基本符合	完全符合	基本符合	基本符合	难以确定	基本不符合	基本符合	完全符合	难以确定	基本符合	基本不符合	基本符合	难以确定	完全符合	基本符合	难以确定	难以确定	基本符合	基本不符合	基本符合	难以确定	基本符合	完全符合	基本符合	难以确定	基本符合	基本不符合	难以确定	基本符合
0eyzNJQM	5LwR5r97	517	数据集市	Znuiye	时间心理账户调查问卷（仅限工作经验三年内的职场新人填写)	182.105.110.120	115.0252600	27.1080400	江西省	吉安市	COMPUTER	Windows	Chrome		男	恋爱	本科	4000-6000	国有企业	一年及以下	基本符合	完全符合	基本符合	完全符合	难以确定	基本不符合	基本符合	基本不符合	完全不符合	基本符合	基本不符合	基本符合	基本符合	基本符合	难以确定	难以确定	基本符合	基本符合	基本不符合	难以确定	基本符合	基本符合	完全符合	完全符合	难以确定	基本符合	基本不符合	基本不符合	基本符合
kMroNZE7	BMD3643e	500	数据集市	Znuiye	时间心理账户调查问卷（仅限工作经验三年内的职场新人填写)	112.97.240.251	113.8364830	23.0191380	广东省	东莞市	MOBILE	Android	weixin		男	已婚	本科	6000-10000	公务员	3年以上	基本符合	基本符合	完全符合	完全符合	完全符合	基本符合	完全符合	完全符合	完全符合	基本符合	基本不符合	基本符合	完全符合	完全符合	基本符合	难以确定	完全符合	完全符合	完全不符合	难以确定	基本符合	完全符合	完全符合	完全符合	完全符合	完全符合	基本不符合	难以确定	基本符合
xebyNrRL	QL0XGqQL	471	数据集市	Znuiye	时间心理账户调查问卷（仅限工作经验三年内的职场新人填写)	112.102.214.194	126.5439600	45.8781000	黑龙江省	哈尔滨市	COMPUTER	Windows	Chrome		男	单身	本科	4000-6000	事业单位	1-2年	基本符合	完全符合	基本符合	基本符合	完全符合	基本符合	完全符合	难以确定	难以确定	基本符合	基本不符合	基本符合	基本符合	完全符合	基本符合	基本符合	基本符合	完全符合	完全不符合	基本不符合	基本符合	基本符合	完全符合	基本符合	基本符合	完全符合	完全符合	基本符合	基本符合
nePWRvAL	5M2pkXAL	486	数据集市	Znuiye	时间心理账户调查问卷（仅限工作经验三年内的职场新人填写)	218.26.54.218	112.5444740	37.8796740	山西省	太原市	MOBILE	Android	weixin		女	恋爱	硕士	4000-6000	事业单位	1-2年	基本符合	完全符合	基本符合	完全符合	完全符合	完全符合	基本符合	完全符合	基本不符合	完全符合	完全不符合	完全符合	基本符合	基本符合	完全符合	基本符合	完全符合	完全符合	完全不符合	基本不符合	完全符合	基本符合	基本符合	完全符合	完全符合	完全符合	基本不符合	基本符合	完全符合
z7A2Y1PL	JekKxBAe	357	数据集市	Znuiye	时间心理账户调查问卷（仅限工作经验三年内的职场新人填写)	10.96.128.130	110.3846820	21.2676140	广东省	湛江市	MOBILE	Android	weixin		女	单身	本科	2000-4000	民营企业	1-2年	基本符合	基本符合	完全符合	基本符合	完全符合	基本符合	完全符合	完全符合	基本符合	基本符合	基本不符合	基本符合	完全符合	基本符合	完全符合	基本不符合	基本符合	完全符合	基本不符合	完全不符合	基本符合	完全符合	基本符合	基本符合	完全符合	基本符合	基本不符合	完全不符合	基本符合
p7YjOozL	p7YW5Dme	358	数据集市	Znuiye	时间心理账户调查问卷（仅限工作经验三年内的职场新人填写)	182.104.9.93	117.2375183	29.2976608	江西省	景德镇市	MOBILE	iOS	weixin		女	已婚	本科	10000以上	外资企业	2-3年	基本符合	完全符合	基本符合	完全符合	完全符合	基本符合	完全符合	完全符合	完全不符合	完全符合	完全不符合	完全符合	完全符合	完全符合	完全符合	基本不符合	完全符合	基本符合	完全不符合	完全不符合	完全符合	完全符合	完全符合	完全符合	基本符合	完全符合	难以确定	基本符合	完全符合
JekOn3we	37KgzOk7	335	数据集市	Znuiye	时间心理账户调查问卷（仅限工作经验三年内的职场新人填写)	223.104.158.14	120.1258800	33.3648010	江苏省	盐城市	MOBILE	Android	weixin		男	单身	本科	4000-6000	民营企业	1-2年	基本不符合	基本符合	难以确定	基本不符合	完全符合	难以确定	难以确定	完全不符合	基本不符合	基本符合	完全不符合	基本符合	完全符合	难以确定	基本符合	基本符合	完全符合	难以确定	基本不符合	难以确定	基本符合	难以确定	难以确定	基本符合	完全符合	基本符合	基本不符合	基本不符合	难以确定
RMWbPvbe	ve8R1r7p	340	数据集市	Znuiye	时间心理账户调查问卷（仅限工作经验三年内的职场新人填写)	125.112.151.194	119.6575690	29.0901960	浙江省	金华市	MOBILE	Android	weixin		男	单身	本科	6000-10000	民营企业	1-2年	完全符合	基本符合	基本符合	完全符合	难以确定	完全不符合	基本符合	基本符合	完全不符合	基本符合	基本不符合	基本符合	基本符合	完全符合	基本符合	难以确定	基本符合	基本符合	基本不符合	难以确定	基本符合	基本符合	基本符合	完全符合	难以确定	基本符合	基本不符合	难以确定	基本符合
QL0apJJe	aMgKX8Mw	321	数据集市	Znuiye	时间心理账户调查问卷（仅限工作经验三年内的职场新人填写)	36.17.170.33	119.6577930	29.0900580	浙江省	金华市	MOBILE	Android	weixin		男	单身	本科	6000-10000	民营企业	1-2年	基本符合	基本符合	完全符合	基本符合	难以确定	基本不符合	难以确定	基本符合	基本不符合	基本符合	基本不符合	基本符合	基本符合	基本符合	完全符合	基本不符合	基本符合	基本符合	完全不符合	基本不符合	完全符合	基本符合	基本符合	完全符合	基本不符合	完全符合	基本不符合	难以确定	基本符合
VMJX9RnL	me3BJ3wL	370	数据集市	Znuiye	时间心理账户调查问卷（仅限工作经验三年内的职场新人填写)	117.136.46.228	119.5111500	32.2057680	江苏省	镇江市	MOBILE	Android	weixin		男	恋爱	本科	4000-6000	民营企业	一年及以下	基本符合	完全符合	完全符合	基本符合	基本符合	基本不符合	基本符合	基本符合	难以确定	基本符合	基本不符合	完全符合	基本符合	基本符合	基本符合	基本不符合	基本符合	完全符合	基本不符合	基本不符合	基本符合	基本符合	基本符合	完全符合	基本符合	完全符合	难以确定	基本符合	完全符合
z7lgx54M	aMgWyykM	344	数据集市	Znuiye	时间心理账户调查问卷（仅限工作经验三年内的职场新人填写)	223.104.111.131	113.8091520	34.8054390	河南省	郑州市	MOBILE	Android	weixin		男	已婚	本科	6000-10000	民营企业	1-2年	完全符合	完全符合	完全符合	基本符合	基本不符合	基本不符合	基本符合	难以确定	基本不符合	基本符合	基本不符合	基本符合	基本符合	基本符合	基本符合	基本不符合	基本符合	基本符合	基本不符合	基本不符合	完全符合	基本符合	基本符合	完全符合	基本符合	完全符合	基本不符合	基本不符合	基本符合
JekOnDwe	WMRJGVxM	385	数据集市	Znuiye	时间心理账户调查问卷（仅限工作经验三年内的职场新人填写)	218.26.54.8	112.5785760	37.8124730	山西省	太原市	MOBILE	Android	weixin		男	已婚	本科	2000-4000	事业单位	1-2年	完全符合	基本符合	完全符合	基本符合	完全符合	基本不符合	完全符合	基本符合	基本不符合	基本符合	完全不符合	基本符合	完全符合	基本符合	完全符合	基本符合	完全符合	基本符合	基本不符合	难以确定	完全符合	基本符合	完全符合	基本符合	完全符合	基本符合	完全不符合	基本不符合	基本符合
ve8Nn2d7	kMr5YoEe	333	数据集市	Znuiye	时间心理账户调查问卷（仅限工作经验三年内的职场新人填写)	112.97.160.34	113.7500860	22.7946110	广东省	东莞市	MOBILE	Android	weixin		男	单身	本科	6000-10000	民营企业	3年以上	基本不符合	完全符合	基本符合	完全符合	完全符合	基本不符合	基本符合	完全不符合	完全不符合	完全符合	完全不符合	完全符合	完全符合	完全符合	基本符合	完全不符合	完全符合	完全符合	完全不符合	完全不符合	完全符合	基本符合	完全符合	基本不符合	基本符合	完全符合	完全不符合	完全不符合	基本符合
J7qANzK7	Ke5kz07x	285	数据集市	Znuiye	时间心理账户调查问卷（仅限工作经验三年内的职场新人填写)	110.229.24.85	115.9777451	39.4889221	河北省	保定市	MOBILE	iOS	weixin		男	恋爱	本科	4000-6000	民营企业	1-2年	难以确定	基本符合	基本不符合	基本符合	基本符合	基本不符合	基本符合	基本符合	难以确定	基本符合	基本不符合	基本符合	基本符合	基本符合	完全符合	难以确定	基本符合	难以确定	基本不符合	基本不符合	基本符合	基本符合	难以确定	基本符合	难以确定	基本符合	基本不符合	基本不符合	难以确定
0eyzNobM	z7lzQ9pe	278	数据集市	Znuiye	时间心理账户调查问卷（仅限工作经验三年内的职场新人填写)	223.104.66.90	113.6650100	24.7768740	广东省	韶关市	MOBILE	Android	weixin		男	单身	本科	4000-6000	民营企业	一年及以下	基本符合	完全符合	基本符合	基本符合	难以确定	基本符合	完全符合	难以确定	基本不符合	基本符合	完全不符合	完全符合	基本符合	完全符合	基本符合	基本不符合	基本符合	完全符合	基本不符合	基本不符合	基本符合	完全符合	基本符合	完全符合	基本符合	基本符合	基本不符合	基本符合	完全符合
kMroNxk7	RMWoXGPM	366	数据集市	Znuiye	时间心理账户调查问卷（仅限工作经验三年内的职场新人填写)	39.144.37.180	117.4199550	32.8893810	安徽省	蚌埠市	MOBILE	Android	weixin		男	已婚	本科	4000-6000	民营企业	3年以上	完全符合	基本符合	基本不符合	难以确定	基本不符合	基本符合	完全符合	基本不符合	基本不符合	完全符合	完全不符合	基本符合	基本符合	难以确定	基本符合	基本不符合	基本符合	难以确定	完全不符合	难以确定	基本符合	完全符合	基本符合	完全符合	基本不符合	完全符合	完全不符合	难以确定	基本符合
37Kr4xPM	KLOg0Z3L	401	数据集市	Znuiye	时间心理账户调查问卷（仅限工作经验三年内的职场新人填写)	139.214.144.105	126.5527000	43.8197000	吉林省	吉林市	MOBILE	Android	weixin		女	单身	本科	4000-6000	国有企业	2-3年	完全符合	完全符合	基本符合	完全符合	基本不符合	基本不符合	基本符合	基本不符合	基本符合	完全符合	基本不符合	完全符合	完全符合	完全符合	基本符合	基本不符合	基本符合	完全符合	基本不符合	完全不符合	基本符合	完全符合	完全符合	完全符合	基本符合	完全符合	基本不符合	基本不符合	基本符合
yevbNoQe	Ke5BAAKM	380	数据集市	Znuiye	时间心理账户调查问卷（仅限工作经验三年内的职场新人填写)	117.179.93.197	124.8751540	46.3993400	黑龙江省	大庆市	MOBILE	Android	weixin		女	已婚	本科	2000-4000	国有企业	1-2年	难以确定	基本符合	基本符合	基本符合	基本不符合	基本不符合	难以确定	基本符合	基本不符合	基本符合	基本不符合	基本符合	基本符合	基本符合	基本符合	基本符合	基本符合	基本符合	基本不符合	难以确定	基本符合	基本符合	基本符合	基本符合	基本不符合	基本符合	难以确定	难以确定	基本符合
Ke525mxM	5Lm9gVnL	269	数据集市	Znuiye	时间心理账户调查问卷（仅限工作经验三年内的职场新人填写)	114.99.215.40	118.3103430	32.2523240	安徽省	滁州市	MOBILE	Android	weixin		女	单身	本科	2000-4000	民营企业	1-2年	基本符合	基本符合	完全符合	基本符合	基本符合	难以确定	基本符合	难以确定	难以确定	基本符合	基本不符合	基本符合	基本符合	难以确定	基本符合	基本不符合	基本符合	难以确定	基本不符合	基本符合	基本符合	基本符合	基本符合	完全符合	难以确定	完全符合	基本不符合	基本不符合	难以确定
27aoBwDe	oe4Xpp6e	318	数据集市	Znuiye	时间心理账户调查问卷（仅限工作经验三年内的职场新人填写)	117.136.60.99	117.2374954	29.2976971	江西省	景德镇市	MOBILE	iOS	weixin		男	已婚	本科	10000以上	国有企业	3年以上	基本符合	完全符合	基本符合	完全符合	基本符合	基本符合	完全符合	完全符合	基本不符合	完全符合	基本不符合	完全符合	完全符合	基本符合	完全符合	基本符合	完全符合	基本符合	基本不符合	完全不符合	完全符合	基本符合	基本符合	完全符合	基本符合	完全符合	难以确定	基本不符合	完全符合
9LQW4JdM	2MdW586e	368	数据集市	Znuiye	时间心理账户调查问卷（仅限工作经验三年内的职场新人填写)	117.136.33.165	110.3005980	21.1544670	广东省	湛江市	MOBILE	Android	weixin		男	已婚	本科	6000-10000	事业单位	3年以上	基本符合	完全符合	基本符合	基本符合	基本不符合	基本符合	基本符合	难以确定	基本不符合	完全符合	基本不符合	完全符合	基本符合	基本符合	完全符合	基本符合	完全符合	基本符合	难以确定	难以确定	完全符合	基本符合	基本符合	基本符合	基本符合	完全符合	基本不符合	难以确定	基本符合
0eyzN4bM	J7qlqo5M	351	数据集市	Znuiye	时间心理账户调查问卷（仅限工作经验三年内的职场新人填写)	183.38.148.3	112.9721110	23.2440930	广东省	佛山市	MOBILE	Android	weixin		女	单身	本科	4000-6000	民营企业	一年及以下	完全符合	完全符合	难以确定	完全符合	基本符合	难以确定	完全符合	基本符合	难以确定	基本符合	难以确定	完全符合	完全符合	完全符合	基本符合	基本符合	基本符合	基本符合	基本不符合	难以确定	完全符合	基本符合	完全符合	基本符合	基本符合	完全符合	难以确定	难以确定	基本符合
kMroNjk7	pLzzvKKL	364	数据集市	Znuiye	时间心理账户调查问卷（仅限工作经验三年内的职场新人填写)	112.17.235.78	120.9582780	27.9282640	浙江省	温州市	COMPUTER	Windows	Microsoft Edge		男	单身	本科	10000以上	民营企业	3年以上	基本符合	基本符合	完全符合	完全符合	基本不符合	基本符合	基本符合	难以确定	基本符合	完全符合	基本不符合	完全符合	基本符合	基本符合	基本不符合	完全符合	基本符合	完全符合	基本不符合	完全不符合	完全符合	基本符合	完全符合	完全符合	难以确定	完全符合	基本不符合	基本不符合	基本符合
kM1Jpw27	4en9gZAL	317	数据集市	Znuiye	时间心理账户调查问卷（仅限工作经验三年内的职场新人填写)	223.246.169.134	118.3063000	32.2771000	安徽省	滁州市	MOBILE	Android	weixin		女	恋爱	本科	4000-6000	事业单位	1-2年	完全符合	完全符合	基本符合	基本符合	难以确定	基本符合	完全符合	基本符合	基本不符合	基本符合	完全不符合	完全符合	基本符合	基本符合	完全符合	难以确定	完全符合	完全符合	完全不符合	基本不符合	基本符合	完全符合	基本符合	完全符合	基本符合	完全符合	基本不符合	难以确定	基本符合
J7BBXP37	nePyNVAM	360	数据集市	Znuiye	时间心理账户调查问卷（仅限工作经验三年内的职场新人填写)	223.104.250.206	106.6356500	29.7719900	重庆市	市辖区	MOBILE	Android	weixin		女	恋爱	本科	4000-6000	事业单位	1-2年	完全符合	基本符合	完全符合	基本符合	难以确定	基本不符合	基本符合	难以确定	基本不符合	基本符合	基本不符合	完全符合	基本符合	基本符合	难以确定	基本符合	完全符合	基本符合	基本不符合	难以确定	完全符合	基本符合	基本符合	完全符合	基本不符合	基本符合	基本不符合	基本不符合	基本符合
z7A2Y4zL	J7ql3PpM	293	数据集市	Znuiye	时间心理账户调查问卷（仅限工作经验三年内的职场新人填写)	60.255.32.28	106.8824640	31.8474920	四川省	巴中市	MOBILE	Android	weixin		女	单身	本科	6000-10000	民营企业	1-2年	基本符合	基本符合	基本符合	基本符合	难以确定	基本符合	基本符合	基本不符合	难以确定	基本符合	基本不符合	完全符合	基本符合	基本符合	难以确定	难以确定	基本符合	基本符合	难以确定	难以确定	基本符合	基本符合	基本符合	完全符合	基本符合	完全符合	难以确定	基本符合	基本符合
0eyzNZbM	2MdPXVXM	320	数据集市	Znuiye	时间心理账户调查问卷（仅限工作经验三年内的职场新人填写)	112.224.20.152	116.2325950	36.8834160	山东省	聊城市	COMPUTER	Windows	Chrome		女	恋爱	本科	2000-4000	事业单位	1-2年	基本符合	完全符合	完全符合	基本符合	基本符合	基本不符合	基本符合	基本符合	基本不符合	基本符合	基本不符合	完全符合	完全符合	基本符合	基本符合	基本不符合	基本符合	完全符合	基本不符合	完全不符合	基本符合	完全符合	基本符合	基本符合	难以确定	完全符合	完全不符合	基本不符合	基本符合
0eyzNZVM	37KgAWQ7	317	数据集市	Znuiye	时间心理账户调查问卷（仅限工作经验三年内的职场新人填写)	111.16.232.98	117.5804420	35.9014170	山东省	泰安市	MOBILE	Android	weixin		男	单身	本科	4000-6000	国有企业	3年以上	基本符合	基本符合	完全符合	完全符合	基本符合	难以确定	基本符合	基本符合	基本符合	基本符合	基本不符合	基本符合	基本符合	基本符合	完全符合	完全符合	完全符合	基本符合	难以确定	基本符合	基本符合	完全符合	完全符合	完全符合	完全符合	完全符合	基本符合	难以确定	完全符合
J7BBXG67	WLGmjnwM	273	数据集市	Znuiye	时间心理账户调查问卷（仅限工作经验三年内的职场新人填写)	42.102.176.160	126.5437910	45.8754450	黑龙江省	哈尔滨市	COMPUTER	Windows	Chrome		男	单身	本科	4000-6000	民营企业	2-3年	完全符合	完全符合	完全符合	完全符合	难以确定	难以确定	基本符合	基本不符合	难以确定	完全符合	基本不符合	完全符合	完全符合	基本不符合	完全符合	完全不符合	完全符合	完全符合	完全不符合	完全不符合	完全符合	完全符合	完全符合	完全符合	完全符合	完全符合	完全不符合	完全不符合	难以确定
8MZWOqK7	pLzo8p5e	281	数据集市	Znuiye	时间心理账户调查问卷（仅限工作经验三年内的职场新人填写)	117.136.56.189	126.5375824	45.8767281	黑龙江省	哈尔滨市	MOBILE	iOS	weixin		男	恋爱	本科	4000-6000	民营企业	一年及以下	完全符合	完全符合	难以确定	难以确定	基本不符合	基本不符合	难以确定	基本不符合	完全不符合	基本符合	基本不符合	完全符合	完全符合	基本符合	完全符合	基本不符合	基本符合	基本符合	基本不符合	完全符合	难以确定	基本不符合	基本符合	完全符合	基本不符合	基本符合	基本不符合	完全不符合	基本不符合
z7A2Yx9L	o7jBRGX7	332	数据集市	Znuiye	时间心理账户调查问卷（仅限工作经验三年内的职场新人填写)	14.24.139.32	113.8669160	23.2429350	广东省	广州市	COMPUTER	Mac OS X	Chrome		男	已婚	本科	6000-10000	事业单位	1-2年	基本符合	完全符合	完全符合	基本符合	基本符合	基本不符合	基本符合	基本符合	基本不符合	基本符合	基本不符合	基本符合	完全符合	基本符合	基本符合	基本不符合	基本符合	完全符合	基本不符合	完全不符合	基本符合	基本符合	完全符合	基本符合	基本符合	完全符合	基本不符合	基本不符合	基本符合
me3qKY97	veERwpKM	290	数据集市	Znuiye	时间心理账户调查问卷（仅限工作经验三年内的职场新人填写)	117.182.135.118	108.3125500	22.7684400	广西壮族自治区	南宁市	COMPUTER	Windows	Chrome		男	恋爱	本科	4000-6000	民营企业	1-2年	完全符合	难以确定	难以确定	难以确定	基本符合	难以确定	难以确定	基本不符合	难以确定	难以确定	基本不符合	基本符合	基本符合	基本符合	基本符合	基本符合	基本符合	难以确定	基本不符合	基本不符合	基本符合	基本符合	基本符合	基本符合	基本符合	基本符合	基本不符合	基本符合	基本符合
veEjkn8M	nePJkzX7	235	数据集市	Znuiye	时间心理账户调查问卷（仅限工作经验三年内的职场新人填写)	113.200.106.36	108.8838920	34.1519420	陕西省	西安市	MOBILE	Android	weixin		男	恋爱	本科	2000-4000	国有企业	2-3年	完全符合	基本符合	基本符合	完全符合	基本不符合	基本不符合	基本符合	基本符合	基本不符合	基本符合	基本不符合	基本符合	完全符合	基本符合	难以确定	基本不符合	完全符合	基本符合	完全不符合	基本不符合	基本符合	基本符合	完全符合	基本符合	基本不符合	基本符合	完全不符合	基本不符合	基本符合
leNWRJrM	aMgEZXkL	219	数据集市	Znuiye	时间心理账户调查问卷（仅限工作经验三年内的职场新人填写)	183.206.130.114	117.6780000	34.3793000	江苏省	徐州市	MOBILE	Android	weixin		男	单身	本科	4000-6000	民营企业	1-2年	完全符合	完全符合	完全符合	完全符合	完全符合	难以确定	基本符合	基本不符合	难以确定	基本不符合	完全不符合	完全符合	基本符合	难以确定	基本符合	难以确定	基本符合	基本符合	基本不符合	基本不符合	基本符合	基本符合	完全符合	完全符合	难以确定	完全符合	完全不符合	难以确定	基本符合
5LmDNYA7	kMr2GYM9	266	数据集市	Znuiye	时间心理账户调查问卷（仅限工作经验三年内的职场新人填写)	112.3.203.3	120.7700000	31.5926000	江苏省	苏州市	MOBILE	Android	weixin		男	单身	本科	4000-6000	事业单位	一年及以下	基本符合	完全符合	基本符合	基本符合	完全符合	基本不符合	基本符合	基本符合	基本不符合	基本符合	基本不符合	完全符合	完全符合	基本符合	完全符合	完全不符合	基本符合	完全符合	完全不符合	基本不符合	基本符合	完全符合	基本符合	基本符合	基本符合	完全符合	基本不符合	基本不符合	完全符合
kMro1Dy7	z7lkQpMQ	224	数据集市	Znuiye	时间心理账户调查问卷（仅限工作经验三年内的职场新人填写)	27.151.64.219	119.2630310	26.0433121	福建省	福州市	MOBILE	iOS	weixin		女	已婚	本科	2000-4000	民营企业	3年以上	基本符合	完全符合	基本符合	完全符合	基本符合	基本不符合	基本符合	基本符合	基本不符合	基本符合	完全不符合	基本符合	完全符合	基本符合	基本符合	基本不符合	基本符合	基本符合	完全不符合	基本不符合	基本符合	完全符合	基本符合	基本符合	基本符合	完全符合	基本不符合	基本不符合	基本符合
z7ldnJ57	WLGlxNpe	341	数据集市	eqMnYn	职场新人时间心理账户(被试群体：只要工作三年内的职场新人!)	223.98.166.30	117.0752640	36.6828575	山东省	济南市	MOBILE	iOS	weixin		女	已婚	硕士	6000-10000	国有企业	3年以上	完全符合	基本符合	基本不符合	难以确定	难以确定	难以确定	基本符合	基本符合	基本符合	基本符合	完全不符合	基本符合	基本符合	基本符合	难以确定	难以确定	基本符合	基本不符合	基本不符合	基本不符合	难以确定	难以确定	基本符合	完全符合	基本符合	完全符合	难以确定	难以确定	难以确定
5Lw9XX9M	JekK6Ybe	232	数据集市	eqMnYn	职场新人时间心理账户(被试群体：只要工作三年内的职场新人!)	117.178.56.101	117.3133610	29.3362520	江西省	景德镇市	MOBILE	Android	weixin		男	单身	本科	4000-6000	国有企业	1-2年	基本符合	基本不符合	完全符合	基本符合	基本符合	基本符合	基本符合	完全符合	基本符合	基本符合	基本不符合	基本符合	基本符合	完全符合	基本符合	基本符合	基本符合	基本符合	难以确定	基本符合	基本符合	基本符合	完全符合	完全符合	基本符合	基本符合	基本符合	基本不符合	基本符合
2MdD43AM	BeppvzBe	387	数据集市	eqMnYn	职场新人时间心理账户(被试群体：只要工作三年内的职场新人!)	123.180.240.48	115.6986200	37.7396300	河北省	衡水市	COMPUTER	Windows	Chrome		女	单身	本科	2000-4000	事业单位	一年及以下	基本符合	基本符合	难以确定	难以确定	基本不符合	基本不符合	难以确定	难以确定	基本不符合	基本符合	基本不符合	完全符合	基本符合	难以确定	基本符合	难以确定	基本符合	难以确定	难以确定	完全符合	难以确定	基本符合	基本符合	基本符合	完全符合	基本符合	难以确定	基本不符合	基本符合
8MZYXJve	JekjrQLz	407	数据集市	eqMnYn	职场新人时间心理账户(被试群体：只要工作三年内的职场新人!)	39.73.160.16	121.3716431	37.5128555	山东省	烟台市	MOBILE	iOS	weixin		男	已婚	专科	4000-6000	民营企业	3年以上	基本符合	基本符合	基本不符合	难以确定	完全符合	难以确定	基本符合	基本不符合	基本符合	基本符合	基本不符合	基本符合	基本符合	基本符合	完全符合	难以确定	基本符合	基本符合	难以确定	难以确定	基本符合	基本符合	基本符合	完全符合	基本不符合	基本符合	基本不符合	基本不符合	难以确定
QL0BP3jM	4en69Yne	836	数据集市	eqMnYn	职场新人时间心理账户(被试群体：只要工作三年内的职场新人!)	119.186.153.220	118.5472480	37.4666400	山东省	东营市	COMPUTER	Windows	Chrome		男	恋爱	本科	6000-10000	事业单位	1-2年	基本符合	基本符合	完全符合	完全符合	难以确定	基本不符合	基本符合	基本符合	完全不符合	完全符合	难以确定	基本符合	基本符合	基本符合	难以确定	基本不符合	基本符合	基本符合	完全不符合	完全不符合	基本符合	基本符合	完全符合	完全符合	基本不符合	基本符合	完全不符合	完全不符合	完全符合
aMgDOYn7	neP1vNMa	647	数据集市	eqMnYn	职场新人时间心理账户(被试群体：只要工作三年内的职场新人!)	1.202.243.162	116.4873500	39.9158200	北京市	市辖区	COMPUTER	Windows	Chrome		女	已婚	本科	6000-10000	国有企业	3年以上	基本符合	基本符合	基本符合	基本符合	完全符合	基本不符合	基本符合	难以确定	基本不符合	基本符合	完全不符合	完全符合	完全符合	基本符合	基本符合	完全不符合	难以确定	基本符合	基本不符合	完全不符合	完全符合	基本符合	基本符合	基本符合	难以确定	基本符合	完全不符合	完全不符合	难以确定
9LQ2drWe	yevo593M	235	数据集市	eqMnYn	职场新人时间心理账户(被试群体：只要工作三年内的职场新人!)	120.197.196.152	113.0257760	23.0141120	广东省	佛山市	MOBILE	Android	weixin		男	单身	专科	2000-4000	民营企业	一年及以下	基本符合	完全符合	基本符合	基本符合	完全符合	基本符合	基本符合	难以确定	基本符合	难以确定	难以确定	基本符合	完全符合	完全符合	基本符合	基本符合	完全符合	基本符合	基本符合	基本符合	完全符合	基本符合	基本符合	完全符合	基本符合	完全符合	基本符合	基本符合	基本符合
nePvREY7	ve8ZPGd7	876	数据集市	eqMnYn	职场新人时间心理账户(被试群体：只要工作三年内的职场新人!)	61.191.55.108	116.4071700	39.9046900			COMPUTER	Windows	Chrome		男	恋爱	本科	4000-6000	民营企业	一年及以下	完全符合	基本符合	完全符合	完全符合	基本符合	完全不符合	基本符合	完全符合	基本不符合	难以确定	基本不符合	基本符合	基本符合	完全符合	难以确定	基本不符合	基本符合	基本符合	完全不符合	基本不符合	基本符合	完全符合	基本符合	基本符合	难以确定	基本符合	完全不符合	基本不符合	基本符合
xLVvDYaL	JekD9dzM	853	数据集市	eqMnYn	职场新人时间心理账户(被试群体：只要工作三年内的职场新人!)	101.31.253.31	116.5788900	38.0844000	河北省	沧州市	COMPUTER	Windows	Chrome		男	已婚	本科	2000-4000	公务员	1-2年	完全符合	基本不符合	基本符合	基本不符合	基本符合	基本符合	基本符合	完全不符合	基本不符合	基本符合	完全不符合	基本符合	基本符合	完全不符合	完全符合	基本不符合	基本不符合	完全不符合	基本不符合	基本符合	难以确定	基本不符合	基本不符合	完全符合	基本符合	基本符合	基本符合	完全符合	基本不符合
leNkRzWM	kMrxZo5L	465	数据集市	eqMnYn	职场新人时间心理账户(被试群体：只要工作三年内的职场新人!)	218.78.5.163	116.4071700	39.9046900			COMPUTER	Windows	Chrome		女	恋爱	本科	4000-6000	民营企业	2-3年	基本符合	完全符合	完全符合	难以确定	基本符合	基本不符合	基本符合	基本符合	完全符合	难以确定	难以确定	基本符合	完全符合	完全符合	基本符合	基本符合	完全符合	基本不符合	难以确定	基本不符合	基本不符合	难以确定	基本符合	基本不符合	完全符合	完全符合	难以确定	基本符合	完全符合
5LmonrgM	5M2wBb27	378	数据集市	eqMnYn	职场新人时间心理账户(被试群体：只要工作三年内的职场新人!)	113.143.100.253	116.4071700	39.9046900			COMPUTER	Windows	Chrome		男	单身	本科	4000-6000	民营企业	2-3年	基本符合	难以确定	完全符合	完全符合	基本符合	基本不符合	基本符合	基本符合	完全符合	难以确定	基本不符合	基本不符合	基本符合	完全符合	基本符合	基本符合	基本不符合	难以确定	难以确定	基本符合	难以确定	完全符合	基本符合	基本不符合	难以确定	基本不符合	难以确定	完全符合	基本符合
8MZYO5Ge	QL0XWJyL	706	数据集市	eqMnYn	职场新人时间心理账户(被试群体：只要工作三年内的职场新人!)	60.169.73.12	116.4071700	39.9046900			COMPUTER	Windows	Chrome		女	恋爱	本科	4000-6000	外资企业	一年及以下	基本符合	完全符合	完全符合	基本符合	完全符合	基本不符合	基本符合	完全符合	完全不符合	基本不符合	基本不符合	基本符合	完全符合	基本符合	难以确定	基本不符合	基本符合	基本符合	基本不符合	完全不符合	基本符合	完全符合	基本符合	基本符合	完全符合	完全符合	基本不符合	完全不符合	基本符合
G7X6O3De	VMJYgzwe	275	数据集市	eqMnYn	职场新人时间心理账户(被试群体：只要工作三年内的职场新人!)	61.156.38.2	116.4071700	39.9046900			COMPUTER	Windows	Chrome		男	单身	本科	6000-10000	民营企业	2-3年	难以确定	完全符合	基本符合	完全符合	基本符合	基本符合	基本不符合	基本不符合	难以确定	基本符合	基本符合	难以确定	完全符合	完全符合	基本符合	完全符合	基本符合	基本不符合	难以确定	基本符合	难以确定	难以确定	基本不符合	基本不符合	基本符合	完全符合	基本符合	基本符合	基本不符合
QL0BpyRM	qM661OxM	605	数据集市	eqMnYn	职场新人时间心理账户(被试群体：只要工作三年内的职场新人!)	111.58.127.117	111.2791700	23.4769100	广西壮族自治区	梧州市	COMPUTER	Windows	Chrome		男	单身	硕士	4000-6000	外资企业	1-2年	基本符合	完全符合	完全符合	基本符合	基本符合	基本不符合	基本符合	基本符合	基本不符合	基本符合	基本不符合	基本符合	完全符合	完全符合	基本符合	基本符合	基本符合	完全符合	基本符合	基本不符合	基本符合	难以确定	难以确定	基本符合	基本不符合	基本符合	基本不符合	基本不符合	基本符合
0eyJNnvM	DMxo9rQe	452	数据集市	eqMnYn	职场新人时间心理账户(被试群体：只要工作三年内的职场新人!)	42.180.125.35	125.3235700	43.8160200	吉林省	长春市	COMPUTER	Windows	Chrome		女	恋爱	本科	6000-10000	民营企业	1-2年	基本符合	基本不符合	完全符合	基本符合	基本符合	难以确定	难以确定	基本符合	基本不符合	难以确定	基本不符合	难以确定	基本符合	基本符合	完全符合	难以确定	基本符合	完全符合	难以确定	基本不符合	基本不符合	基本符合	完全符合	完全符合	基本符合	基本符合	基本不符合	难以确定	完全符合
BepBG1O7	9LQxQGG7	504	数据集市	eqMnYn	职场新人时间心理账户(被试群体：只要工作三年内的职场新人!)	39.130.42.214	104.2843120	25.6760270	云南省	曲靖市	MOBILE	Android	weixin		女	单身	本科	4000-6000	国有企业	1-2年	基本符合	完全符合	基本符合	基本符合	基本符合	难以确定	基本符合	基本符合	基本不符合	基本符合	基本不符合	基本符合	基本符合	基本符合	基本符合	基本不符合	基本符合	完全符合	完全不符合	基本不符合	基本符合	基本符合	完全符合	基本符合	基本符合	基本符合	基本不符合	基本不符合	完全符合
27aXBabM	nePJRDY7	494	数据集市	eqMnYn	职场新人时间心理账户(被试群体：只要工作三年内的职场新人!)	118.123.244.162	103.9493500	30.4853200	四川省	成都市	COMPUTER	Windows	Chrome		男	单身	本科	2000-4000	民营企业	一年及以下	基本符合	基本符合	基本符合	基本符合	完全符合	基本不符合	基本符合	基本符合	基本不符合	基本符合	基本不符合	基本符合	基本符合	基本符合	基本符合	完全不符合	基本符合	基本符合	完全不符合	完全不符合	基本符合	基本符合	基本符合	基本符合	基本不符合	基本符合	完全不符合	完全不符合	基本符合
G7X6O8oe	J7BjgYE7	485	数据集市	eqMnYn	职场新人时间心理账户(被试群体：只要工作三年内的职场新人!)	182.105.246.154	114.3714371	27.7779083	江西省	宜春市	MOBILE	iOS	weixin		女	单身	本科	4000-6000	事业单位	一年及以下	完全符合	基本不符合	难以确定	完全符合	完全符合	完全不符合	难以确定	难以确定	完全不符合	基本符合	难以确定	完全符合	基本符合	难以确定	完全符合	基本不符合	基本符合	基本不符合	完全不符合	难以确定	完全符合	基本符合	基本不符合	完全符合	基本符合	完全符合	基本符合	基本不符合	基本符合
5LmonzOM	5Lw5wVMl	462	数据集市	eqMnYn	职场新人时间心理账户(被试群体：只要工作三年内的职场新人!)	113.129.99.19	119.7182400	35.7961420	山东省	青岛市	MOBILE	Android	weixin		男	恋爱	本科	4000-6000	民营企业	一年及以下	基本符合	难以确定	完全符合	基本符合	完全符合	完全不符合	基本符合	难以确定	基本不符合	基本符合	基本不符合	完全符合	完全符合	基本符合	完全符合	基本不符合	难以确定	基本符合	基本不符合	完全不符合	基本符合	基本符合	难以确定	完全符合	难以确定	完全符合	完全不符合	完全不符合	基本符合
qM6YpnBe	kM1yADBM	405	数据集市	eqMnYn	职场新人时间心理账户(被试群体：只要工作三年内的职场新人!)	111.37.19.245	117.1155000	36.7018650	山东省	济南市	MOBILE	Android	weixin		女	已婚	本科	4000-6000	国有企业	3年以上	基本符合	基本符合	基本符合	完全符合	难以确定	基本不符合	基本符合	基本符合	基本不符合	基本符合	基本不符合	完全符合	完全符合	完全符合	基本符合	基本不符合	基本符合	基本符合	完全不符合	完全不符合	完全符合	基本符合	基本符合	完全符合	难以确定	完全符合	完全不符合	完全不符合	完全符合
qM6YpWde	9LQ8vYd7	405	数据集市	eqMnYn	职场新人时间心理账户(被试群体：只要工作三年内的职场新人!)	59.174.161.202	114.4148600	30.4930100	湖北省	武汉市	COMPUTER	Windows	Chrome		女	单身	本科	2000-4000	民营企业	一年及以下	基本不符合	完全不符合	难以确定	难以确定	基本符合	基本不符合	难以确定	完全不符合	难以确定	基本符合	基本不符合	基本符合	基本符合	难以确定	完全符合	难以确定	难以确定	基本不符合	难以确定	基本符合	基本不符合	完全不符合	基本不符合	基本符合	基本符合	难以确定	基本符合	基本不符合	基本不符合
WLGxyEpe	ve8gWa4L	379	数据集市	eqMnYn	职场新人时间心理账户(被试群体：只要工作三年内的职场新人!)	112.96.180.82	113.6624170	24.7742980	广东省	韶关市	MOBILE	Android	weixin		男	恋爱	本科	4000-6000	民营企业	一年及以下	基本符合	完全符合	基本符合	完全符合	完全符合	基本符合	完全符合	基本符合	难以确定	基本符合	基本不符合	基本符合	完全符合	完全符合	基本符合	基本符合	基本符合	基本符合	完全不符合	基本不符合	基本符合	基本符合	基本符合	完全符合	基本符合	基本符合	基本不符合	难以确定	基本符合
z7ldx1g7	veEQ8q8e	376	数据集市	eqMnYn	职场新人时间心理账户(被试群体：只要工作三年内的职场新人!)	111.52.62.4	110.9898700	37.9664000	山西省	吕梁市	COMPUTER	Windows	Chrome		女	单身	本科	不足2000	学生	一年及以下	基本符合	基本不符合	基本符合	基本不符合	基本符合	基本符合	基本符合	基本符合	难以确定	基本符合	基本符合	基本符合	难以确定	难以确定	难以确定	基本符合	基本符合	基本不符合	基本不符合	难以确定	基本符合	难以确定	难以确定	难以确定	基本符合	难以确定	难以确定	基本不符合	基本不符合
WMR04wdL	nePyw5vM	373	数据集市	eqMnYn	职场新人时间心理账户(被试群体：只要工作三年内的职场新人!)	223.104.71.202	113.5972300	24.8103900	广东省	韶关市	MOBILE	Android	weixin		男	恋爱	本科	4000-6000	民营企业	一年及以下	基本符合	完全符合	基本符合	完全符合	完全符合	基本符合	完全符合	基本符合	难以确定	基本符合	基本不符合	基本符合	完全符合	完全符合	基本符合	基本符合	完全符合	基本符合	完全不符合	基本不符合	基本符合	完全符合	基本符合	完全符合	基本符合	基本符合	基本不符合	难以确定	基本符合
2MdDGgWM	p7YWXyae	324	数据集市	eqMnYn	职场新人时间心理账户(被试群体：只要工作三年内的职场新人!)	118.122.164.65	104.6828640	31.0247870	四川省	德阳市	MOBILE	Android	weixin		女	恋爱	硕士	10000以上	国有企业	2-3年	完全符合	完全符合	完全符合	完全符合	基本符合	基本不符合	完全符合	基本符合	难以确定	完全符合	完全不符合	完全符合	完全符合	完全符合	完全符合	完全符合	完全符合	完全符合	完全不符合	完全不符合	完全符合	完全符合	完全符合	完全符合	难以确定	完全符合	完全不符合	完全不符合	完全符合
kM1Bpxk7	ve8oBXLp	315	数据集市	eqMnYn	职场新人时间心理账户(被试群体：只要工作三年内的职场新人!)	112.237.163.133	121.3689700	37.5755600	山东省	烟台市	COMPUTER	Windows	Chrome		女	单身	本科	4000-6000	外资企业	1-2年	基本符合	完全符合	基本符合	基本符合	基本符合	基本不符合	基本符合	基本符合	基本不符合	基本符合	完全不符合	完全符合	完全符合	基本符合	基本符合	基本不符合	基本符合	完全符合	基本不符合	基本不符合	基本符合	基本符合	完全符合	完全符合	基本符合	基本符合	基本不符合	基本不符合	基本符合
p7Y1OZz7	2MdqDmN7	257	数据集市	eqMnYn	职场新人时间心理账户(被试群体：只要工作三年内的职场新人!)	36.57.128.162	117.3035660	31.7169170	安徽省	合肥市	TABLET	iOS	weixin		男	恋爱	本科	6000-10000	民营企业	3年以上	基本符合	完全符合	完全符合	基本符合	难以确定	难以确定	基本符合	基本符合	基本不符合	基本符合	基本不符合	完全符合	完全符合	基本符合	基本符合	完全不符合	基本符合	基本符合	完全不符合	完全不符合	基本符合	基本符合	基本符合	完全符合	基本符合	完全符合	完全不符合	基本符合	基本符合
J7qZNx2L	J7qKoge0	245	数据集市	eqMnYn	职场新人时间心理账户(被试群体：只要工作三年内的职场新人!)	119.103.190.80	114.3073980	30.4785610	湖北省	武汉市	MOBILE	Android	weixin		女	已婚	硕士	6000-10000	国有企业	3年以上	基本符合	完全符合	基本符合	基本符合	难以确定	基本不符合	基本符合	完全符合	基本不符合	难以确定	基本不符合	完全符合	完全符合	基本符合	难以确定	基本不符合	基本符合	基本符合	完全不符合	完全不符合	完全符合	基本符合	完全符合	基本符合	难以确定	基本符合	基本不符合	基本不符合	完全符合
8MZYO8qe	z7AxGWyM	188	数据集市	eqMnYn	职场新人时间心理账户(被试群体：只要工作三年内的职场新人!)	223.104.161.26	121.7537710	29.8650610	浙江省	宁波市	MOBILE	Android	weixin		男	单身	本科	4000-6000	事业单位	1-2年	难以确定	基本符合	基本符合	难以确定	基本符合	难以确定	基本符合	难以确定	基本符合	基本符合	难以确定	完全符合	基本符合	难以确定	基本符合	难以确定	基本符合	难以确定	基本不符合	基本不符合	基本符合	基本符合	难以确定	完全符合	难以确定	基本符合	基本不符合	难以确定	基本符合
qM6YpNBe	Ke5ykJKe	249	数据集市	eqMnYn	职场新人时间心理账户(被试群体：只要工作三年内的职场新人!)	120.197.196.158	113.3537521	22.9463902	广东省	广州市	MOBILE	iOS	weixin		女	恋爱	硕士	6000-10000	事业单位	一年及以下	基本符合	基本不符合	基本不符合	基本不符合	基本符合	基本不符合	基本符合	基本不符合	基本符合	基本符合	基本不符合	基本符合	基本符合	基本不符合	基本符合	基本符合	基本符合	基本符合	基本符合	基本符合	基本不符合	基本不符合	基本符合	基本符合	基本不符合	基本符合	基本符合	基本符合	基本不符合
z7l5l99L	5M2pBRkL	398	数据集市	2MV3m2	职场新人时间心理账户(被试群体：只要工作三年内的职场新人!)	27.42.89.212	113.5766800	22.2707300	广东省	珠海市	COMPUTER	Windows	Firefox		女	单身	本科	4000-6000	国有企业	1-2年	基本不符合	基本不符合	基本不符合	基本符合	基本符合	基本不符合	基本不符合	基本不符合	难以确定	基本符合	基本不符合	难以确定	难以确定	基本符合	基本符合	基本不符合	基本符合	基本不符合	难以确定	完全不符合	基本不符合	基本不符合	基本不符合	基本不符合	基本不符合	基本不符合	基本不符合	基本不符合	基本不符合
27ajyaVL	G7XAKojL	593	数据集市	2MV3m2	职场新人时间心理账户(被试群体：只要工作三年内的职场新人!)	10.200.135.67	121.7825240	29.8761230	浙江省	宁波市	COMPUTER	Windows	Chrome		男	单身	本科	4000-6000	国有企业	1-2年	完全符合	基本符合	难以确定	基本符合	完全符合	基本不符合	基本符合	基本不符合	基本不符合	难以确定	基本不符合	完全符合	基本符合	基本符合	难以确定	基本不符合	基本符合	基本不符合	基本不符合	基本不符合	基本符合	基本不符合	完全符合	基本符合	难以确定	完全符合	基本不符合	基本不符合	基本符合
J7qzJY5L	o7jVoaO7	494	数据集市	2MV3m2	职场新人时间心理账户(被试群体：只要工作三年内的职场新人!)	117.136.7.70	125.0354890	48.4186110	黑龙江省	齐齐哈尔市	MOBILE	Android	weixin		女	恋爱	本科	4000-6000	国有企业	1-2年	基本符合	基本符合	基本符合	基本符合	基本符合	基本符合	基本符合	基本符合	基本不符合	基本符合	基本不符合	基本符合	基本符合	基本符合	基本符合	难以确定	基本符合	基本符合	基本不符合	基本不符合	基本符合	基本符合	基本符合	完全符合	难以确定	基本符合	基本不符合	难以确定	基本符合
G7Xom8DM	qM6jlbvM	516	数据集市	2MV3m2	职场新人时间心理账户(被试群体：只要工作三年内的职场新人!)	117.136.56.3	125.0081330	48.3926320	黑龙江省	齐齐哈尔市	MOBILE	Android	weixin		女	恋爱	本科	4000-6000	国有企业	1-2年	基本符合	基本符合	基本符合	基本符合	基本符合	基本符合	基本符合	基本符合	基本不符合	基本符合	基本不符合	基本符合	基本符合	基本符合	基本符合	难以确定	基本符合	基本符合	基本不符合	基本不符合	基本符合	基本符合	基本符合	基本符合	难以确定	基本符合	基本不符合	难以确定	基本符合
qM6wvQ37	BMDEpK7d	541	数据集市	2MV3m2	职场新人时间心理账户(被试群体：只要工作三年内的职场新人!)	39.154.227.100	116.0371000	43.9082790	内蒙古自治区	锡林郭勒盟	MOBILE	Android	weixin		女	已婚	硕士	4000-6000	民营企业	1-2年	基本符合	完全符合	基本符合	基本符合	基本符合	难以确定	基本符合	基本符合	基本不符合	基本符合	基本不符合	基本符合	完全符合	基本符合	基本符合	基本不符合	基本符合	基本符合	基本不符合	基本不符合	基本符合	基本符合	基本符合	完全符合	基本符合	基本符合	基本不符合	基本不符合	基本符合
5LmK5znM	0eyQoPeQ	539	数据集市	2MV3m2	职场新人时间心理账户(被试群体：只要工作三年内的职场新人!)	117.136.77.206	116.2870770	35.0756410	山东省	济宁市	MOBILE	Android	weixin		男	单身	本科	6000-10000	民营企业	2-3年	完全符合	基本符合	基本符合	基本符合	完全符合	基本不符合	基本符合	难以确定	基本不符合	完全符合	基本不符合	基本符合	基本符合	完全符合	基本符合	基本不符合	基本符合	基本符合	完全不符合	基本符合	完全符合	基本符合	基本符合	完全符合	难以确定	基本符合	基本不符合	完全不符合	基本符合
ve8238X7	nePJvVv7	472	数据集市	2MV3m2	职场新人时间心理账户(被试群体：只要工作三年内的职场新人!)	117.136.7.240	125.0080872	48.3936844	黑龙江省	齐齐哈尔市	MOBILE	iOS	weixin		女	单身	本科	4000-6000	国有企业	1-2年	基本符合	基本符合	基本符合	基本符合	基本符合	基本符合	基本符合	基本符合	基本不符合	基本符合	基本不符合	基本符合	基本符合	基本符合	基本符合	基本不符合	基本符合	基本符合	基本不符合	基本不符合	基本符合	基本符合	基本符合	完全符合	难以确定	基本符合	基本不符合	基本符合	基本符合
JekDa0jM	pLzPp8ME	495	数据集市	2MV3m2	职场新人时间心理账户(被试群体：只要工作三年内的职场新人!)	59.63.78.178	117.1258360	28.9880820	江西省	景德镇市	MOBILE	Android	weixin		男	已婚	专科	6000-10000	事业单位	3年以上	基本符合	难以确定	基本符合	基本符合	基本不符合	基本不符合	难以确定	基本不符合	基本不符合	基本符合	基本不符合	难以确定	难以确定	基本不符合	基本符合	基本符合	难以确定	基本不符合	基本符合	难以确定	难以确定	基本不符合	基本不符合	基本符合	难以确定	基本符合	基本不符合	难以确定	难以确定
kMrxpXBL	8MZbxp8M	468	数据集市	2MV3m2	职场新人时间心理账户(被试群体：只要工作三年内的职场新人!)	183.227.148.104	106.2967930	29.5653250	重庆市	市辖区	MOBILE	Android	weixin		男	已婚	本科	6000-10000	民营企业	1-2年	基本符合	基本符合	基本符合	难以确定	基本符合	完全符合	基本符合	完全不符合	基本不符合	难以确定	完全不符合	基本符合	基本符合	完全符合	基本符合	基本不符合	难以确定	基本符合	难以确定	基本不符合	难以确定	基本不符合	基本不符合	完全符合	基本不符合	基本符合	难以确定	基本符合	基本不符合
G7Xom8oM	kMrAm10e	441	数据集市	2MV3m2	职场新人时间心理账户(被试群体：只要工作三年内的职场新人!)	219.153.12.94	116.4071700	39.9046900			COMPUTER	Windows	Chrome		男	恋爱	本科	6000-10000	公务员	2-3年	完全符合	基本符合	基本符合	难以确定	难以确定	完全符合	基本不符合	基本符合	难以确定	基本符合	基本符合	完全符合	基本符合	难以确定	难以确定	基本符合	基本不符合	基本不符合	完全符合	完全符合	基本符合	难以确定	基本符合	基本符合	完全符合	基本不符合	难以确定	基本符合	难以确定
kM1raYy7	5Lm0mWn7	465	数据集市	2MV3m2	职场新人时间心理账户(被试群体：只要工作三年内的职场新人!)	112.17.240.15	120.1208090	30.3856830	浙江省	杭州市	MOBILE	Android	weixin		男	单身	本科	4000-6000	外资企业	一年及以下	完全符合	难以确定	基本符合	基本符合	基本符合	完全符合	基本符合	基本符合	完全符合	基本符合	完全符合	基本符合	基本符合	完全符合	基本符合	基本符合	基本符合	完全符合	基本不符合	基本符合	完全符合	基本符合	难以确定	完全符合	基本符合	基本符合	基本符合	基本符合	完全符合
37KxnVYL	neP4ayea	455	数据集市	2MV3m2	职场新人时间心理账户(被试群体：只要工作三年内的职场新人!)	49.78.146.22	120.6160280	31.3116000	江苏省	苏州市	MOBILE	Android	weixin		女	单身	本科	4000-6000	民营企业	1-2年	基本符合	完全符合	基本符合	完全符合	基本符合	基本不符合	基本符合	完全符合	基本不符合	基本符合	基本不符合	基本符合	完全符合	基本符合	完全符合	基本不符合	基本符合	完全符合	基本不符合	完全不符合	基本符合	完全符合	基本符合	完全符合	基本符合	完全符合	基本不符合	完全不符合	基本符合
VMJYdV3e	9LQxG8v7	369	数据集市	2MV3m2	职场新人时间心理账户(被试群体：只要工作三年内的职场新人!)	223.104.250.150	106.0767640	30.7968900	四川省	南充市	MOBILE	Android	weixin		男	恋爱	本科	4000-6000	事业单位	2-3年	完全符合	基本符合	基本符合	基本符合	完全符合	难以确定	基本符合	基本符合	基本不符合	完全符合	完全不符合	完全符合	基本符合	基本符合	完全符合	基本符合	完全符合	完全符合	基本不符合	基本不符合	基本符合	基本符合	完全符合	基本符合	基本符合	基本符合	难以确定	基本符合	基本符合
yevABj3L	9LQAv4LP	237	数据集市	2MV3m2	职场新人时间心理账户(被试群体：只要工作三年内的职场新人!)	117.136.97.27	109.5882874	23.0721664	广西壮族自治区	贵港市	MOBILE	iOS	weixin		男	单身	专科	4000-6000	事业单位	1-2年	基本符合	难以确定	基本符合	难以确定	完全符合	基本不符合	基本不符合	完全不符合	基本不符合	难以确定	基本符合	难以确定	基本符合	基本不符合	基本符合	完全不符合	基本不符合	难以确定	基本不符合	完全不符合	基本不符合	难以确定	基本不符合	基本符合	难以确定	基本符合	基本不符合	基本不符合	难以确定
KLOnlVp7	DMx91ml7	395	数据集市	2MV3m2	职场新人时间心理账户(被试群体：只要工作三年内的职场新人!)	223.104.42.34	116.2695390	39.9015290	北京市	市辖区	MOBILE	Android	weixin		男	恋爱	硕士	6000-10000	国有企业	1-2年	基本符合	完全符合	基本符合	基本符合	基本不符合	基本不符合	基本符合	基本不符合	基本不符合	基本符合	基本不符合	基本符合	完全符合	基本符合	基本符合	基本不符合	基本符合	完全符合	基本不符合	基本不符合	基本符合	难以确定	基本符合	完全符合	基本符合	完全符合	基本不符合	基本不符合	基本符合
z7l5lQ2L	p7Y59Wl7	357	数据集市	2MV3m2	职场新人时间心理账户(被试群体：只要工作三年内的职场新人!)	113.5.3.232	126.6628500	45.7420800	黑龙江省	黑龙江省	COMPUTER	Linux	Safari		男	恋爱	本科	2000-4000	民营企业	1-2年	完全符合	基本符合	基本符合	难以确定	基本符合	基本符合	完全符合	难以确定	难以确定	基本符合	基本不符合	基本符合	基本符合	难以确定	基本符合	难以确定	基本符合	基本符合	基本不符合	难以确定	完全符合	基本符合	难以确定	完全符合	基本符合	完全符合	完全符合	基本符合	难以确定
Ke5PxdVL	oe4g6r6L	394	数据集市	2MV3m2	职场新人时间心理账户(被试群体：只要工作三年内的职场新人!)	223.104.146.206	119.0159500	33.6101600	江苏省	淮安市	MOBILE	Android	weixin		男	已婚	本科	2000-4000	事业单位	3年以上	难以确定	基本不符合	基本不符合	基本符合	基本不符合	基本不符合	基本不符合	完全不符合	基本不符合	基本不符合	难以确定	难以确定	基本符合	难以确定	基本不符合	基本不符合	基本不符合	难以确定	基本不符合	难以确定	难以确定	基本符合	基本不符合	完全不符合	难以确定	基本不符合	难以确定	基本不符合	基本不符合
4enBO8Re	ve8gp5BL	385	数据集市	2MV3m2	职场新人时间心理账户(被试群体：只要工作三年内的职场新人!)	39.183.2.140	120.1220610	30.3860660	浙江省	杭州市	MOBILE	Android	weixin		男	恋爱	本科	4000-6000	民营企业	一年及以下	基本符合	难以确定	基本符合	基本符合	基本符合	完全符合	基本符合	基本符合	难以确定	基本符合	基本不符合	基本符合	基本符合	难以确定	基本符合	难以确定	基本符合	难以确定	基本不符合	难以确定	基本符合	基本符合	基本不符合	基本符合	完全符合	基本符合	基本符合	难以确定	基本符合
2MdqgmA7	xLVbPbmL	319	数据集市	2MV3m2	职场新人时间心理账户(被试群体：只要工作三年内的职场新人!)	219.153.12.87	116.4071700	39.9046900			COMPUTER	Windows	Chrome		男	单身	本科	6000-10000	民营企业	1-2年	基本符合	完全符合	难以确定	难以确定	完全符合	完全符合	基本不符合	基本不符合	难以确定	难以确定	难以确定	基本符合	基本符合	完全符合	难以确定	难以确定	完全符合	基本符合	完全符合	基本符合	基本符合	基本符合	基本不符合	难以确定	基本不符合	基本不符合	完全符合	基本符合	基本符合
5M2wlgO7	p7YW3qle	312	数据集市	2MV3m2	职场新人时间心理账户(被试群体：只要工作三年内的职场新人!)	110.152.37.239	87.5645800	43.8885200	新疆维吾尔自治区	乌鲁木齐市	COMPUTER	Mac OS X	Safari		女	恋爱	本科	4000-6000	学生	一年及以下	完全符合	基本符合	基本符合	基本符合	完全符合	难以确定	完全符合	难以确定	难以确定	基本符合	基本不符合	完全符合	完全符合	基本符合	基本符合	难以确定	完全符合	基本符合	难以确定	基本符合	基本符合	难以确定	基本符合	完全符合	完全符合	完全符合	基本符合	基本符合	难以确定
aMgkdYnM	yevovonM	312	数据集市	2MV3m2	职场新人时间心理账户(被试群体：只要工作三年内的职场新人!)	112.99.232.243	126.4974500	48.2476170	黑龙江省	黑河市	MOBILE	Android	weixin		女	已婚	硕士	4000-6000	事业单位	1-2年	难以确定	基本不符合	难以确定	基本符合	基本不符合	基本不符合	难以确定	完全不符合	基本符合	难以确定	完全不符合	基本符合	基本符合	基本不符合	完全符合	基本符合	基本符合	基本不符合	难以确定	基本符合	难以确定	基本不符合	难以确定	基本不符合	难以确定	基本不符合	难以确定	基本不符合	基本不符合
9LQqOVWL	aMgWBBgM	386	数据集市	2MV3m2	职场新人时间心理账户(被试群体：只要工作三年内的职场新人!)	171.114.22.187	111.7505100	30.4203500	湖北省	宜昌市	COMPUTER	Windows	Chrome		男	单身	本科	4000-6000	民营企业	1-2年	完全符合	完全符合	难以确定	基本符合	基本不符合	基本不符合	基本符合	基本不符合	完全不符合	完全符合	完全不符合	完全符合	完全符合	基本符合	基本符合	基本不符合	难以确定	难以确定	完全不符合	基本不符合	完全符合	基本符合	基本符合	完全符合	完全符合	完全符合	完全不符合	完全不符合	完全符合
5LwoBa9L	kMrjP3BM	349	数据集市	2MV3m2	职场新人时间心理账户(被试群体：只要工作三年内的职场新人!)	223.104.248.44	108.8391820	29.5838400	重庆市	市辖区	MOBILE	Android	weixin		男	已婚	本科	6000-10000	民营企业	1-2年	基本符合	完全符合	基本符合	基本符合	完全符合	基本符合	完全符合	完全符合	基本符合	完全符合	完全不符合	完全符合	完全符合	基本符合	完全符合	基本符合	完全符合	基本符合	完全不符合	基本不符合	完全符合	完全符合	基本符合	完全符合	基本符合	完全符合	基本符合	基本不符合	完全符合
G7XomVoM	o7jB8lY7	330	数据集市	2MV3m2	职场新人时间心理账户(被试群体：只要工作三年内的职场新人!)	223.74.228.152	116.1866000	23.3206000	广东省	揭阳市	MOBILE	Android	weixin		男	已婚	专科	4000-6000	事业单位	2-3年	完全符合	完全符合	完全符合	完全符合	完全符合	基本不符合	基本符合	完全符合	基本不符合	基本符合	基本不符合	基本符合	完全符合	完全符合	基本符合	基本符合	基本符合	完全符合	完全不符合	基本不符合	完全符合	完全符合	完全符合	完全符合	基本符合	完全符合	完全不符合	基本不符合	基本符合
37KxnWYL	ve8Y910M	338	数据集市	2MV3m2	职场新人时间心理账户(被试群体：只要工作三年内的职场新人!)	182.97.110.175	115.8846060	25.7096940	江西省	赣州市	MOBILE	Android	weixin		女	恋爱	本科	4000-6000	国有企业	一年及以下	基本符合	完全符合	难以确定	基本符合	基本不符合	基本不符合	基本符合	完全符合	完全不符合	基本符合	完全不符合	完全符合	完全符合	基本符合	基本不符合	难以确定	基本符合	基本符合	完全不符合	基本不符合	基本符合	完全符合	基本不符合	完全符合	基本符合	完全符合	基本不符合	基本符合	基本符合
xebJ8OXe	yevoZzNM	268	数据集市	2MV3m2	职场新人时间心理账户(被试群体：只要工作三年内的职场新人!)	183.217.196.145	115.8848650	25.7094960	江西省	赣州市	MOBILE	Android	weixin		女	单身	本科	4000-6000	外资企业	1-2年	完全符合	完全符合	难以确定	基本符合	基本不符合	基本符合	完全符合	完全符合	完全不符合	基本符合	基本不符合	基本符合	完全符合	基本符合	完全不符合	基本不符合	基本符合	完全符合	完全不符合	基本不符合	完全符合	基本符合	基本符合	完全符合	难以确定	完全符合	基本不符合	基本符合	完全符合
BMDNyWQL	AM9R3XW7	263	数据集市	2MV3m2	职场新人时间心理账户(被试群体：只要工作三年内的职场新人!)	220.179.151.9	118.3168300	32.3018100	安徽省	滁州市	COMPUTER	Windows	Chrome		女	已婚	本科	6000-10000	事业单位	2-3年	基本符合	基本符合	难以确定	基本不符合	难以确定	难以确定	基本不符合	基本不符合	难以确定	基本符合	难以确定	完全符合	完全符合	基本符合	完全符合	基本符合	完全符合	难以确定	基本符合	基本符合	完全符合	基本不符合	难以确定	基本不符合	难以确定	基本符合	完全符合	完全符合	基本符合
WLGmgE5M	xLVZxRLY	258	数据集市	2MV3m2	职场新人时间心理账户(被试群体：只要工作三年内的职场新人!)	49.94.91.236	120.6115290	31.3125260	江苏省	苏州市	MOBILE	Android	weixin		男	单身	本科	4000-6000	民营企业	1-2年	基本符合	完全符合	基本符合	完全符合	基本符合	基本不符合	基本符合	完全符合	基本不符合	基本符合	基本不符合	基本符合	完全符合	基本符合	完全符合	基本不符合	基本符合	完全符合	基本不符合	完全不符合	基本符合	完全符合	基本符合	完全符合	基本符合	完全符合	基本不符合	完全不符合	基本符合
AM92AWW7	pLzzYn3L	266	数据集市	2MV3m2	职场新人时间心理账户(被试群体：只要工作三年内的职场新人!)	111.41.126.74	126.4999990	48.2400780	黑龙江省	黑河市	MOBILE	Android	weixin		女	单身	硕士	6000-10000	外资企业	一年及以下	难以确定	基本符合	基本符合	完全符合	难以确定	难以确定	基本符合	基本不符合	难以确定	基本符合	难以确定	基本符合	基本符合	基本符合	完全符合	难以确定	基本符合	基本符合	基本不符合	基本不符合	难以确定	基本符合	基本符合	难以确定	完全符合	难以确定	基本不符合	难以确定	基本符合
QL0rjbjM	5LwRQEv7	271	数据集市	2MV3m2	职场新人时间心理账户(被试群体：只要工作三年内的职场新人!)	61.158.146.237	112.4804930	32.9770390	河南省	南阳市	MOBILE	Android	weixin		男	恋爱	本科	4000-6000	事业单位	1-2年	基本不符合	基本符合	完全符合	基本符合	基本不符合	基本符合	完全符合	基本不符合	完全符合	完全符合	完全不符合	完全符合	完全符合	基本符合	完全符合	完全不符合	完全符合	基本符合	基本不符合	完全不符合	完全符合	完全符合	基本符合	完全符合	基本符合	完全符合	基本不符合	基本不符合	完全符合
z7AVwBoL	WMRvGv6M	230	数据集市	2MV3m2	职场新人时间心理账户(被试群体：只要工作三年内的职场新人!)	27.54.196.85	118.3168300	32.3018100	安徽省	滁州市	COMPUTER	Windows	Chrome		男	恋爱	本科	6000-10000	国有企业	1-2年	难以确定	完全符合	基本符合	基本符合	完全符合	完全符合	难以确定	基本不符合	完全符合	难以确定	基本符合	基本符合	基本不符合	难以确定	基本不符合	基本符合	难以确定	完全符合	基本符合	基本符合	难以确定	基本符合	基本不符合	难以确定	基本不符合	基本不符合	基本符合	难以确定	完全符合
Bep9vwOM	5LmX5g7W	306	数据集市	2MV3m2	职场新人时间心理账户(被试群体：只要工作三年内的职场新人!)	223.104.15.201	116.0370410	43.9083890	内蒙古自治区	锡林郭勒盟	MOBILE	Android	weixin		女	恋爱	本科	4000-6000	民营企业	2-3年	基本符合	完全符合	基本符合	基本符合	完全符合	难以确定	基本符合	基本符合	基本不符合	基本符合	基本不符合	基本符合	完全符合	基本符合	基本符合	基本不符合	基本符合	基本符合	基本不符合	基本不符合	基本符合	基本符合	基本符合	完全符合	基本符合	基本符合	基本不符合	基本不符合	基本符合
VMJYdW3e	BMDRb9kL	246	数据集市	2MV3m2	职场新人时间心理账户(被试群体：只要工作三年内的职场新人!)	218.26.55.96	112.7251320	37.6960090	山西省	晋中市	MOBILE	Android	weixin		男	已婚	本科	2000-4000	事业单位	1-2年	基本符合	基本符合	完全符合	基本符合	基本不符合	完全不符合	基本符合	难以确定	基本不符合	基本符合	基本不符合	完全符合	基本符合	完全符合	基本符合	基本不符合	完全符合	基本符合	完全不符合	基本不符合	基本符合	基本符合	完全符合	基本符合	基本不符合	基本符合	完全不符合	基本不符合	基本符合
z7l5l12L	leNqJ3BL	246	数据集市	2MV3m2	职场新人时间心理账户(被试群体：只要工作三年内的职场新人!)	223.104.103.73	115.0311690	39.4316900	河北省	保定市	MOBILE	Android	weixin		男	单身	专科	4000-6000	民营企业	1-2年	完全符合	基本符合	基本符合	难以确定	基本符合	基本不符合	难以确定	基本不符合	基本符合	难以确定	基本不符合	基本符合	基本符合	基本符合	基本符合	基本符合	基本符合	完全符合	基本不符合	完全不符合	完全符合	基本符合	基本符合	完全符合	基本符合	完全符合	完全不符合	完全不符合	基本符合
WMRqxw6e	2MdWkmZe	248	数据集市	2MV3m2	职场新人时间心理账户(被试群体：只要工作三年内的职场新人!)	113.57.183.173	121.6201706	29.8630466	浙江省	宁波市	MOBILE	iOS	weixin		女	已婚	本科	6000-10000	事业单位	一年及以下	基本符合	完全符合	完全符合	基本符合	完全符合	基本不符合	基本符合	完全符合	基本不符合	基本符合	基本不符合	完全符合	基本符合	完全符合	基本符合	完全符合	基本符合	完全符合	完全不符合	完全不符合	基本符合	基本符合	完全符合	基本符合	难以确定	基本符合	完全不符合	基本不符合	基本符合
2MdqgvA7	5M2w10k7	258	数据集市	2MV3m2	职场新人时间心理账户(被试群体：只要工作三年内的职场新人!)	123.129.173.50	119.4624200	35.4254500	山东省	日照市	MOBILE	Android	weixin		女	单身	本科	2000-4000	民营企业	1-2年	难以确定	基本符合	难以确定	难以确定	基本不符合	基本不符合	基本不符合	完全不符合	基本符合	难以确定	难以确定	基本符合	基本符合	完全符合	基本符合	基本不符合	基本不符合	基本不符合	基本符合	基本符合	难以确定	难以确定	基本符合	完全符合	难以确定	基本符合	基本符合	基本不符合	难以确定
J7qzJk6L	RMW52J0L	226	数据集市	2MV3m2	职场新人时间心理账户(被试群体：只要工作三年内的职场新人!)	123.180.28.212	114.9189000	37.6360000	河北省	邢台市	MOBILE	Android	weixin		男	恋爱	专科	2000-4000	学生	一年及以下	基本符合	完全符合	完全符合	完全符合	完全符合	难以确定	完全符合	完全符合	完全符合	完全符合	完全不符合	完全符合	完全符合	完全符合	完全符合	完全符合	完全符合	完全符合	完全不符合	完全不符合	完全符合	完全符合	完全符合	完全符合	完全符合	完全符合	完全不符合	基本不符合	完全符合
JekDa6jM	KLOyYwNM	200	数据集市	2MV3m2	职场新人时间心理账户(被试群体：只要工作三年内的职场新人!)	120.197.197.101	114.4708640	22.8024670	广东省	惠州市	MOBILE	Android	weixin		女	恋爱	本科	4000-6000	民营企业	一年及以下	难以确定	基本不符合	基本符合	完全符合	完全符合	基本不符合	难以确定	难以确定	完全符合	完全符合	完全符合	难以确定	完全符合	基本不符合	基本符合	完全符合	基本符合	基本不符合	完全不符合	基本符合	完全符合	基本符合	完全符合	完全符合	难以确定	完全符合	基本符合	基本不符合	完全符合
G7XomgoM	27aQnND7	204	数据集市	2MV3m2	职场新人时间心理账户(被试群体：只要工作三年内的职场新人!)	113.245.51.211	112.5368600	27.7265620	湖南省	湘潭市	MOBILE	Android	weixin		女	已婚	本科	6000-10000	民营企业	3年以上	基本符合	基本符合	基本符合	基本符合	基本符合	基本符合	基本符合	基本符合	基本不符合	基本符合	基本不符合	基本符合	基本符合	基本符合	难以确定	基本不符合	基本符合	基本符合	基本不符合	难以确定	基本符合	基本符合	基本符合	基本符合	难以确定	基本符合	基本不符合	基本不符合	基本符合
5LwoBBnL	VMJBnmMn	224	数据集市	2MV3m2	职场新人时间心理账户(被试群体：只要工作三年内的职场新人!)	120.36.223.201	118.0777000	24.8437000	福建省	厦门市	MOBILE	Android	weixin		女	已婚	本科	6000-10000	国有企业	3年以上	基本符合	完全符合	基本符合	完全符合	基本符合	基本符合	完全符合	完全符合	完全不符合	完全符合	完全不符合	基本符合	完全符合	完全符合	基本符合	完全不符合	基本符合	完全符合	完全不符合	基本不符合	完全符合	基本符合	基本符合	完全符合	基本符合	完全符合	完全不符合	基本不符合	完全符合
oe4QOOXM	z7Abd9LD	414	数据集市	2MV3m2	职场新人时间心理账户(被试群体：只要工作三年内的职场新人!)	59.55.202.150	114.2360810	26.9475150	江西省	吉安市	MOBILE	Android	weixin		男	已婚	普高/中专/技校/职高	4000-6000	民营企业	1-2年	基本符合	基本符合	基本符合	基本符合	基本不符合	基本符合	基本符合	完全不符合	难以确定	基本符合	完全不符合	基本符合	完全符合	难以确定	基本符合	基本不符合	基本符合	基本不符合	基本不符合	难以确定	基本符合	基本不符合	难以确定	完全符合	基本符合	完全符合	基本符合	难以确定	难以确定
p7YG6kle	oe4gX4DL	284	数据集市	2MV3m2	职场新人时间心理账户(被试群体：只要工作三年内的职场新人!)	117.136.53.156	113.1165161	23.0244541	广东省	佛山市	MOBILE	iOS	weixin		男	已婚	本科	4000-6000	事业单位	一年及以下	基本符合	完全符合	基本符合	基本符合	完全符合	基本不符合	基本符合	完全符合	基本不符合	基本符合	难以确定	基本符合	完全符合	基本符合	完全符合	难以确定	完全符合	基本符合	完全不符合	完全不符合	基本符合	完全符合	基本符合	完全符合	基本符合	完全符合	完全不符合	基本不符合	基本符合
p7YG6Zle	veEK5qJ7	396	数据集市	2MV3m2	职场新人时间心理账户(被试群体：只要工作三年内的职场新人!)	113.57.183.70	121.6201706	29.8630466	浙江省	宁波市	MOBILE	iOS	weixin		男	已婚	本科	6000-10000	事业单位	一年及以下	基本符合	完全符合	完全符合	基本符合	完全符合	基本不符合	基本符合	完全符合	难以确定	完全符合	难以确定	基本符合	完全符合	基本符合	基本不符合	基本不符合	基本符合	完全符合	完全不符合	完全不符合	基本符合	基本符合	完全符合	基本符合	基本符合	完全符合	完全不符合	基本不符合	基本符合
nePx5ZAe	WLGBNvw7	519	数据集市	2MV3m2	职场新人时间心理账户(被试群体：只要工作三年内的职场新人!)	117.40.215.250	117.0174960	28.2274120	江西省	鹰潭市	MOBILE	Android	weixin		女	单身	本科	4000-6000	事业单位	一年及以下	难以确定	完全符合	难以确定	基本符合	完全符合	基本不符合	难以确定	完全不符合	基本符合	难以确定	基本不符合	难以确定	基本符合	基本不符合	基本符合	基本不符合	难以确定	完全符合	完全不符合	基本符合	基本符合	基本不符合	基本符合	基本符合	基本不符合	基本符合	基本不符合	难以确定	基本不符合
p7YG6y8e	z7AbPALD	322	数据集市	2MV3m2	职场新人时间心理账户(被试群体：只要工作三年内的职场新人!)	117.136.23.119	121.6201706	29.8630486	浙江省	宁波市	MOBILE	iOS	weixin		女	已婚	本科	4000-6000	国有企业	一年及以下	基本符合	完全符合	基本符合	完全符合	基本符合	完全符合	基本符合	完全符合	基本不符合	基本符合	基本符合	基本符合	完全符合	基本符合	难以确定	基本不符合	基本符合	完全符合	完全不符合	基本符合	基本符合	完全符合	基本符合	完全符合	基本符合	完全符合	完全不符合	基本符合	基本符合
o7jDjyne	27aQ6NO7	245	数据集市	2MV3m2	职场新人时间心理账户(被试群体：只要工作三年内的职场新人!)	117.136.53.129	113.1165161	23.0244541	广东省	佛山市	MOBILE	iOS	weixin		男	已婚	本科	4000-6000	事业单位	一年及以下	基本符合	完全符合	基本符合	基本符合	完全符合	基本不符合	基本符合	完全符合	难以确定	完全符合	难以确定	基本符合	完全符合	基本符合	难以确定	难以确定	完全符合	基本符合	完全不符合	基本符合	完全符合	基本符合	基本符合	完全符合	基本符合	完全符合	基本不符合	基本符合	基本符合
oe4QOY8M	p7Yqox7a	520	数据集市	2MV3m2	职场新人时间心理账户(被试群体：只要工作三年内的职场新人!)	111.41.227.135	125.1292520	46.5503290	黑龙江省	大庆市	MOBILE	Android	weixin		男	单身	本科	4000-6000	事业单位	3年以上	完全符合	完全符合	完全符合	基本符合	基本符合	基本符合	完全符合	完全符合	难以确定	基本符合	难以确定	完全符合	完全符合	完全符合	基本符合	基本不符合	基本符合	完全符合	完全不符合	基本不符合	基本符合	基本符合	完全符合	完全符合	完全符合	完全符合	基本不符合	完全不符合	基本符合
qM6wv9J7	5LwPPOze	316	数据集市	2MV3m2	职场新人时间心理账户(被试群体：只要工作三年内的职场新人!)	219.153.226.88	107.3343000	30.3247000	重庆市	县	MOBILE	Android	weixin		男	单身	普高/中专/技校/职高	2000-4000	自由职业者/个体户	1-2年	基本不符合	完全符合	基本不符合	基本符合	难以确定	难以确定	基本符合	完全不符合	基本不符合	基本符合	完全不符合	基本符合	基本符合	基本符合	基本符合	基本不符合	基本符合	基本符合	基本不符合	难以确定	基本不符合	基本符合	基本符合	基本不符合	基本不符合	难以确定	基本不符合	基本不符合	完全不符合
J7qzJ5pL	8MZPgzGL	410	数据集市	2MV3m2	职场新人时间心理账户(被试群体：只要工作三年内的职场新人!)	113.57.246.190	114.1002640	30.6078890	湖北省	武汉市	MOBILE	Android	weixin		男	已婚	本科	6000-10000	国有企业	2-3年	基本符合	完全符合	完全符合	基本符合	完全符合	基本符合	完全符合	基本符合	基本不符合	完全符合	基本不符合	完全符合	基本符合	基本符合	完全符合	完全符合	基本符合	基本符合	完全符合	完全符合	基本符合	基本符合	完全符合	基本符合	完全符合	完全符合	基本符合	完全符合	基本符合
37KxnG6L	p7YWKnme	335	数据集市	2MV3m2	职场新人时间心理账户(被试群体：只要工作三年内的职场新人!)	183.210.94.87	119.4126900	32.3935800	江苏省	扬州市	MOBILE	iOS	weixin		女	单身	本科	4000-6000	民营企业	1-2年	难以确定	基本符合	基本不符合	基本符合	完全符合	完全符合	完全符合	完全不符合	基本符合	完全符合	完全不符合	完全符合	基本符合	完全符合	完全符合	完全符合	基本符合	完全符合	完全不符合	完全符合	完全符合	基本符合	完全符合	完全符合	完全符合	完全符合	完全不符合	完全符合	难以确定
leNqa9rL	kM1Zrn71	349	数据集市	2MV3m2	职场新人时间心理账户(被试群体：只要工作三年内的职场新人!)	223.11.69.138	112.1647970	37.9172020	山西省	太原市	MOBILE	Android	weixin		女	已婚	专科	不足2000	自由职业者/个体户	3年以上	基本符合	完全符合	完全符合	完全符合	基本符合	基本不符合	基本符合	基本符合	基本不符合	基本符合	基本不符合	完全符合	完全符合	完全符合	难以确定	基本不符合	基本符合	完全符合	基本不符合	基本不符合	完全符合	完全符合	完全符合	完全符合	完全符合	完全符合	基本不符合	基本不符合	完全符合
WLGmgZ0M	QL0mlEje	263	数据集市	2MV3m2	职场新人时间心理账户(被试群体：只要工作三年内的职场新人!)	116.26.147.200	116.7329178	23.3070221	广东省	汕头市	MOBILE	iOS	weixin		女	恋爱	本科	不足2000	自由职业者/个体户	一年及以下	难以确定	基本不符合	基本不符合	基本不符合	基本符合	难以确定	基本不符合	基本不符合	完全不符合	基本符合	完全不符合	完全符合	完全符合	完全不符合	基本不符合	完全符合	基本符合	基本不符合	难以确定	完全符合	基本符合	基本不符合	难以确定	完全符合	基本符合	完全符合	难以确定	完全符合	基本不符合
J7qzJbgL	Ke5yyrye	155	数据集市	2MV3m2	职场新人时间心理账户(被试群体：只要工作三年内的职场新人!)	117.153.5.175	113.1154175	31.9818459	湖北省	随州市	MOBILE	iOS	weixin		男	已婚	本科	6000-10000	事业单位	一年及以下	基本符合	完全符合	基本符合	完全符合	完全符合	基本不符合	基本符合	完全符合	难以确定	基本符合	基本不符合	基本符合	完全符合	基本符合	难以确定	基本符合	完全符合	基本符合	完全不符合	完全不符合	难以确定	基本符合	完全符合	完全符合	基本符合	基本符合	基本不符合	基本不符合	完全符合
0eyoBaE7	27aVWVLA	159	数据集市	2MV3m2	职场新人时间心理账户(被试群体：只要工作三年内的职场新人!)	112.244.231.126	118.7613900	36.8630620	山东省	潍坊市	MOBILE	Android	weixin		女	单身	本科	4000-6000	外资企业	2-3年	基本符合	完全符合	完全符合	完全符合	基本符合	难以确定	基本符合	基本符合	基本不符合	基本符合	基本不符合	基本符合	难以确定	基本符合	基本符合	难以确定	完全符合	完全符合	完全不符合	完全不符合	完全符合	完全符合	完全符合	完全符合	难以确定	完全符合	基本不符合	基本不符合	完全符合
5LmKAb4M	9LQxKld7	541	数据集市	2MV3m2	职场新人时间心理账户(被试群体：只要工作三年内的职场新人!)	118.119.82.52	104.6291500	30.1278500	四川省	资阳市	COMPUTER	Windows	Microsoft Edge		男	恋爱	本科	2000-4000	国有企业	1-2年	完全符合	基本符合	完全符合	难以确定	基本符合	难以确定	基本不符合	基本符合	基本符合	难以确定	基本不符合	基本符合	完全符合	完全符合	基本符合	基本符合	基本符合	基本符合	基本不符合	基本符合	完全符合	难以确定	基本符合	难以确定	完全符合	基本符合	基本符合	基本符合	完全符合
xLVoXrme	BeppNB8e	1345	数据集市	2MV3m2	职场新人时间心理账户(被试群体：只要工作三年内的职场新人!)	171.34.140.19	115.8584400	28.7476600	江西省	南昌市	COMPUTER	Windows	Chrome		男	恋爱	本科	10000以上	民营企业	2-3年	完全符合	基本符合	完全符合	完全符合	基本符合	基本不符合	基本符合	基本符合	基本不符合	基本符合	基本符合	完全符合	完全符合	完全符合	基本符合	基本不符合	基本符合	完全符合	基本不符合	完全不符合	完全符合	完全符合	基本符合	完全符合	难以确定	完全符合	基本不符合	完全不符合	完全符合
pLzoWQ5e	Jekp6AMz	747	数据集市	2MV3m2	职场新人时间心理账户(被试群体：只要工作三年内的职场新人!)	112.96.170.85	113.4639300	22.5410100	广东省	中山市	COMPUTER	Windows	Chrome		女	恋爱	本科	10000以上	民营企业	2-3年	基本符合	完全符合	基本符合	基本符合	基本符合	难以确定	基本符合	基本不符合	难以确定	基本符合	基本不符合	完全符合	完全符合	基本符合	基本符合	基本不符合	基本符合	基本符合	基本不符合	基本不符合	基本符合	难以确定	基本符合	完全符合	难以确定	完全符合	基本符合	基本不符合	基本符合
qM6wbyx7	kMr32p79	184	数据集市	2MV3m2	职场新人时间心理账户(被试群体：只要工作三年内的职场新人!)	10.96.150.134	110.3879330	21.2704460	广东省	湛江市	MOBILE	Android	weixin		女	单身	本科	4000-6000	民营企业	1-2年	基本符合	完全符合	基本符合	基本符合	完全符合	基本符合	完全符合	基本符合	基本不符合	基本符合	基本不符合	基本符合	完全符合	基本符合	基本符合	基本不符合	完全符合	基本符合	基本不符合	难以确定	基本符合	完全符合	基本符合	基本符合	完全符合	基本符合	基本不符合	完全不符合	基本符合
xLVoXaVe	J7BPZ9Ke	373	数据集市	2MV3m2	职场新人时间心理账户(被试群体：只要工作三年内的职场新人!)	14.26.1.117	114.0462710	22.6503950	广东省	深圳市	MOBILE	Android	weixin		男	单身	初中	4000-6000	国有企业	3年以上	难以确定	基本符合	基本符合	完全符合	完全符合	完全不符合	基本符合	难以确定	完全不符合	基本符合	完全不符合	完全符合	完全符合	完全符合	完全符合	难以确定	基本符合	完全符合	基本符合	完全不符合	基本符合	基本符合	完全符合	基本符合	基本符合	完全符合	完全不符合	完全不符合	完全符合
WLGmKDEM	VMJgkgO7	349	数据集市	2MV3m2	职场新人时间心理账户(被试群体：只要工作三年内的职场新人!)	223.104.174.140	114.5838000	28.2801000	江西省	宜春市	MOBILE	Android	weixin		男	已婚	本科	2000-4000	民营企业	1-2年	完全符合	基本符合	基本符合	基本符合	基本符合	难以确定	基本符合	难以确定	基本不符合	基本符合	基本不符合	完全符合	完全符合	完全符合	基本符合	基本不符合	基本符合	基本符合	完全不符合	基本不符合	基本符合	基本符合	基本符合	基本符合	难以确定	基本符合	基本不符合	基本不符合	基本符合
Bep9WJXM	5M2jWlqM	380	数据集市	2MV3m2	职场新人时间心理账户(被试群体：只要工作三年内的职场新人!)	113.78.139.30	118.6226120	35.7906761	山东省	临沂市	MOBILE	iOS	weixin		男	单身	本科	2000-4000	民营企业	1-2年	基本符合	完全符合	基本符合	基本符合	基本不符合	完全不符合	基本符合	基本符合	基本不符合	基本符合	基本不符合	基本符合	完全符合	基本符合	基本符合	基本不符合	基本符合	基本符合	完全不符合	基本不符合	基本符合	完全符合	基本符合	完全符合	基本不符合	基本符合	基本不符合	完全不符合	基本符合
Ke5PAQNL	aMgBNXOe	275	数据集市	2MV3m2	职场新人时间心理账户(被试群体：只要工作三年内的职场新人!)	223.104.148.61	120.8639450	31.2853160	江苏省	苏州市	MOBILE	Android	weixin		男	已婚	本科	4000-6000	民营企业	3年以上	完全符合	基本符合	基本符合	基本符合	完全符合	基本不符合	基本符合	基本符合	基本不符合	完全符合	完全不符合	基本符合	基本符合	完全符合	完全符合	基本不符合	基本符合	完全符合	完全不符合	完全不符合	完全符合	基本符合	完全符合	完全符合	基本符合	完全符合	完全不符合	基本不符合	基本符合
0eyoWp87	37Kgm9n7	226	数据集市	2MV3m2	职场新人时间心理账户(被试群体：只要工作三年内的职场新人!)	221.223.102.199	116.4302979	39.9833565	北京市	市辖区	MOBILE	iOS	weixin		男	已婚	本科	6000-10000	国有企业	3年以上	基本符合	基本符合	基本符合	基本符合	难以确定	基本不符合	基本符合	基本符合	难以确定	基本符合	基本不符合	基本符合	基本符合	基本符合	基本符合	难以确定	基本符合	基本符合	完全不符合	基本不符合	基本符合	基本符合	基本符合	完全符合	难以确定	完全符合	基本不符合	基本不符合	基本符合
me3dJxoM	37Kv6QnM	562	数据集市	2MV3m2	职场新人时间心理账户(被试群体：只要工作三年内的职场新人!)	123.162.216.60	115.1632490	32.7573300	河南省	驻马店市	MOBILE	Android	weixin		男	恋爱	本科	6000-10000	民营企业	1-2年	基本符合	基本符合	完全符合	完全符合	基本不符合	基本符合	完全符合	基本不符合	基本符合	完全符合	完全不符合	完全符合	基本符合	基本符合	完全符合	基本不符合	基本符合	基本符合	基本不符合	基本不符合	完全符合	基本符合	基本符合	完全符合	完全符合	完全符合	基本不符合	基本不符合	基本符合
ve82bnz7	5Lm9j1AL	325	数据集市	2MV3m2	职场新人时间心理账户(被试群体：只要工作三年内的职场新人!)	183.185.86.171	112.3376780	37.6194480	山西省	太原市	MOBILE	Android	weixin		男	已婚	专科	4000-6000	民营企业	2-3年	基本符合	基本符合	基本符合	完全符合	难以确定	基本不符合	基本符合	基本符合	基本不符合	基本符合	基本符合	基本符合	基本符合	基本符合	基本符合	基本不符合	基本符合	基本符合	完全不符合	基本不符合	基本符合	基本符合	基本符合	完全符合	基本不符合	基本符合	基本不符合	基本不符合	基本符合
o7jDvoOe	aMgBnoQe	721	数据集市	2MV3m2	职场新人时间心理账户(被试群体：只要工作三年内的职场新人!)	113.87.95.217	113.4946899	23.1243019	广东省	广州市	MOBILE	iOS	weixin		男	已婚	专科	6000-10000	自由职业者/个体户	3年以上	完全符合	基本符合	基本符合	基本符合	完全符合	难以确定	基本符合	基本符合	基本符合	完全符合	基本不符合	基本符合	完全符合	完全符合	完全符合	基本符合	基本符合	完全符合	基本不符合	难以确定	基本符合	基本符合	完全符合	完全符合	完全符合	完全符合	难以确定	基本符合	完全符合
ve82bXB7	J7qo0dGe	699	数据集市	2MV3m2	职场新人时间心理账户(被试群体：只要工作三年内的职场新人!)	27.187.199.131	115.5275269	39.1039619	河北省	保定市	MOBILE	iOS	weixin		男	已婚	本科	6000-10000	民营企业	1-2年	基本符合	完全符合	基本符合	基本符合	完全符合	基本不符合	基本符合	基本符合	完全不符合	基本符合	完全不符合	完全符合	基本符合	完全符合	基本符合	完全不符合	基本符合	基本符合	完全不符合	完全不符合	基本符合	完全符合	基本符合	基本符合	基本不符合	基本符合	完全不符合	完全不符合	基本符合
9LQqb34L	J7qlGdGM	499	数据集市	2MV3m2	职场新人时间心理账户(被试群体：只要工作三年内的职场新人!)	101.229.226.249	121.3635160	31.3668110	上海市	市辖区	MOBILE	Android	weixin		男	已婚	本科	10000以上	民营企业	3年以上	难以确定	基本不符合	基本不符合	难以确定	完全符合	基本不符合	难以确定	基本不符合	基本符合	基本符合	基本不符合	基本符合	基本符合	基本符合	基本符合	基本符合	基本符合	基本不符合	基本不符合	基本符合	难以确定	基本不符合	基本符合	基本符合	难以确定	基本符合	基本不符合	基本不符合	难以确定
me3dJpEM	kMr5Vr6e	415	数据集市	2MV3m2	职场新人时间心理账户(被试群体：只要工作三年内的职场新人!)	112.1.182.205	120.7290268	31.6369400	江苏省	苏州市	MOBILE	iOS	weixin		男	恋爱	本科	4000-6000	外资企业	3年以上	基本符合	完全符合	基本符合	基本符合	基本符合	完全符合	完全符合	基本符合	难以确定	完全符合	基本不符合	完全符合	完全符合	难以确定	基本符合	完全符合	基本符合	完全符合	完全符合	基本符合	基本符合	基本符合	完全符合	基本符合	基本符合	完全符合	基本符合	完全符合	基本符合
8MZE3rje	JekKRBAe	599	数据集市	2MV3m2	职场新人时间心理账户(被试群体：只要工作三年内的职场新人!)	36.98.227.52	119.1875890	40.3195960	河北省	秦皇岛市	MOBILE	Android	weixin		男	单身	本科	不足2000	学生	一年及以下	难以确定	难以确定	完全符合	完全符合	难以确定	完全不符合	完全符合	基本符合	完全不符合	完全不符合	基本符合	基本符合	完全符合	难以确定	难以确定	难以确定	难以确定	难以确定	难以确定	难以确定	完全符合	完全符合	难以确定	完全符合	难以确定	完全符合	难以确定	完全符合	难以确定
veERb1WM	xLVb1xVL	339	数据集市	2MV3m2	职场新人时间心理账户(被试群体：只要工作三年内的职场新人!)	36.46.204.76	108.9542400	34.2648600	陕西省	陕西省	MOBILE	Android	weixin		男	恋爱	本科	4000-6000	自由职业者/个体户	2-3年	基本不符合	基本符合	完全符合	基本符合	完全符合	基本不符合	基本符合	基本符合	完全不符合	基本符合	完全不符合	基本符合	完全符合	基本符合	完全符合	基本不符合	完全符合	基本符合	完全不符合	基本不符合	完全符合	完全符合	基本符合	完全符合	完全符合	完全符合	完全不符合	基本符合	完全符合
Bep9WnwM	me3dBYwM	263	数据集市	2MV3m2	职场新人时间心理账户(被试群体：只要工作三年内的职场新人!)	223.104.250.163	106.4599560	30.2126980	重庆市	市辖区	MOBILE	Android	weixin		男	恋爱	普高/中专/技校/职高	2000-4000	自由职业者/个体户	1-2年	基本符合	难以确定	难以确定	基本符合	基本符合	基本不符合	基本符合	难以确定	难以确定	基本符合	基本不符合	基本符合	基本符合	难以确定	难以确定	难以确定	基本符合	基本符合	难以确定	基本符合	基本符合	难以确定	基本符合	完全符合	基本符合	基本符合	难以确定	难以确定	基本符合
KLOnb5d7	xMod1k07	382	数据集市	2MV3m2	职场新人时间心理账户(被试群体：只要工作三年内的职场新人!)	1.82.110.64	109.6955580	38.2235690	陕西省	榆林市	MOBILE	Android	weixin		女	单身	本科	6000-10000	事业单位	3年以上	基本不符合	基本不符合	基本不符合	基本符合	基本不符合	基本不符合	难以确定	基本不符合	基本不符合	基本不符合	基本不符合	基本符合	基本不符合	基本不符合	基本符合	基本不符合	基本符合	基本不符合	基本符合	基本不符合	基本不符合	基本不符合	基本不符合	基本符合	基本不符合	基本符合	基本符合	基本不符合	基本不符合
Ke5PAv0L	p7YW4mbe	232	数据集市	2MV3m2	职场新人时间心理账户(被试群体：只要工作三年内的职场新人!)	115.57.151.67	113.6441350	34.7630350	河南省	郑州市	MOBILE	Android	weixin		男	单身	本科	4000-6000	民营企业	1-2年	完全符合	完全符合	完全符合	基本符合	完全符合	基本不符合	基本符合	基本不符合	基本不符合	基本不符合	难以确定	完全符合	完全符合	完全符合	完全符合	基本不符合	完全符合	完全符合	基本不符合	基本不符合	基本符合	难以确定	完全符合	完全符合	基本不符合	完全符合	基本不符合	基本不符合	基本不符合
o7jDvPle	oe4g8BDL	319	数据集市	2MV3m2	职场新人时间心理账户(被试群体：只要工作三年内的职场新人!)	112.42.13.98	121.9873530	39.6242040	辽宁省	大连市	MOBILE	Android	weixin		男	单身	硕士	4000-6000	事业单位	一年及以下	基本符合	难以确定	完全符合	基本符合	完全符合	难以确定	基本符合	难以确定	基本不符合	完全符合	完全不符合	完全符合	完全符合	完全符合	基本符合	完全符合	完全符合	完全符合	完全不符合	基本不符合	完全符合	完全符合	完全符合	完全符合	完全符合	完全符合	完全不符合	完全不符合	完全符合
2Mdqj2b7	VMJnK6OM	335	数据集市	2MV3m2	职场新人时间心理账户(被试群体：只要工作三年内的职场新人!)	117.177.195.41	104.0687590	28.8607140	四川省	宜宾市	MOBILE	Android	weixin		男	已婚	本科	6000-10000	民营企业	3年以上	基本符合	基本符合	基本符合	基本符合	基本符合	难以确定	基本符合	难以确定	难以确定	基本符合	难以确定	基本符合	基本符合	基本符合	基本符合	难以确定	基本符合	难以确定	难以确定	难以确定	基本符合	难以确定	基本符合	基本符合	难以确定	基本符合	难以确定	难以确定	基本符合
oe4QpvqM	xLVbA2ZL	364	数据集市	2MV3m2	职场新人时间心理账户(被试群体：只要工作三年内的职场新人!)	223.104.15.111	113.1183050	41.0279270	内蒙古自治区	乌兰察布市	MOBILE	Android	weixin		男	已婚	普高/中专/技校/职高	6000-10000	民营企业	3年以上	完全符合	基本符合	基本符合	完全符合	完全符合	基本不符合	基本符合	基本不符合	完全符合	完全符合	完全不符合	完全符合	完全符合	难以确定	完全符合	基本符合	难以确定	完全不符合	基本符合	完全符合	基本符合	基本不符合	基本符合	完全符合	基本不符合	完全符合	基本符合	基本符合	基本符合
5LwoW8vL	kM1r6xE7	263	数据集市	2MV3m2	职场新人时间心理账户(被试群体：只要工作三年内的职场新人!)	36.157.133.93	111.6102000	26.4225000	湖南省	永州市	MOBILE	Android	weixin		男	单身	普高/中专/技校/职高	不足2000	学生	一年及以下	完全符合	完全符合	基本符合	基本符合	完全符合	难以确定	基本符合	难以确定	基本符合	基本符合	基本不符合	基本符合	基本符合	基本符合	基本符合	基本符合	基本符合	基本符合	基本符合	难以确定	基本符合	基本符合	基本符合	完全符合	基本符合	完全符合	基本不符合	难以确定	完全符合
kMrxWVVL	4enB9Vne	360	数据集市	2MV3m2	职场新人时间心理账户(被试群体：只要工作三年内的职场新人!)	39.129.249.195	102.6770920	25.0531660	云南省	昆明市	MOBILE	Android	weixin		男	单身	本科	4000-6000	民营企业	3年以上	完全符合	基本符合	难以确定	基本符合	基本符合	难以确定	基本符合	难以确定	基本符合	基本符合	难以确定	完全符合	完全符合	基本符合	基本符合	基本符合	基本符合	难以确定	基本不符合	难以确定	完全符合	完全符合	基本符合	完全符合	基本符合	完全符合	难以确定	基本不符合	基本符合
G7XowY5M	37KXOKQL	288	数据集市	2MV3m2	职场新人时间心理账户(被试群体：只要工作三年内的职场新人!)	10.34.87.227	114.2198100	23.2698080	广东省	惠州市	MOBILE	Android	weixin		男	单身	本科	4000-6000	民营企业	1-2年	基本符合	基本不符合	基本符合	完全符合	难以确定	完全符合	基本符合	完全符合	基本不符合	完全符合	基本不符合	基本符合	完全符合	完全符合	完全符合	难以确定	基本符合	基本符合	基本不符合	基本符合	基本符合	完全符合	完全符合	完全符合	基本不符合	基本符合	完全不符合	难以确定	基本符合
me3dJPEM	aMgWvJyM	192	数据集市	2MV3m2	职场新人时间心理账户(被试群体：只要工作三年内的职场新人!)	112.17.241.91	121.8875470	29.9078530	浙江省	宁波市	MOBILE	Android	weixin		男	已婚	专科	4000-6000	外资企业	3年以上	难以确定	基本符合	基本符合	基本符合	基本符合	难以确定	基本符合	难以确定	基本符合	难以确定	基本符合	难以确定	基本符合	难以确定	基本符合	难以确定	基本符合	难以确定	基本符合	难以确定	基本符合	基本符合	难以确定	完全符合	完全符合	完全符合	难以确定	基本不符合	基本符合
xebJn2ke	oe4X938e	296	数据集市	2MV3m2	职场新人时间心理账户(被试群体：只要工作三年内的职场新人!)	101.38.233.170	116.4435500	39.9219000	北京市	市辖区	COMPUTER	Windows	weixin		女	已婚	本科	4000-6000	国有企业	1-2年	完全符合	基本符合	基本符合	完全符合	基本不符合	基本不符合	基本符合	完全符合	基本不符合	基本符合	基本不符合	完全符合	完全符合	完全符合	基本符合	基本不符合	基本符合	基本符合	完全不符合	基本不符合	完全符合	完全符合	基本符合	完全符合	基本符合	完全符合	完全不符合	基本不符合	完全符合
37KxbQvL	DMx9GQl7	201	数据集市	2MV3m2	职场新人时间心理账户(被试群体：只要工作三年内的职场新人!)	120.227.148.128	111.5873770	26.4424150	湖南省	永州市	MOBILE	Android	weixin		男	单身	普高/中专/技校/职高	4000-6000	事业单位	1-2年	完全符合	基本符合	基本不符合	完全符合	完全符合	完全不符合	完全符合	基本符合	完全符合	基本符合	完全不符合	完全符合	基本符合	难以确定	基本符合	完全符合	基本符合	完全符合	基本符合	完全符合	基本符合	完全符合	难以确定	完全符合	基本符合	完全符合	基本不符合	基本符合	完全符合
xLVoXEpe	J7ql2EqM	249	数据集市	2MV3m2	职场新人时间心理账户(被试群体：只要工作三年内的职场新人!)	120.197.197.178	114.4307960	23.0103370	广东省	惠州市	MOBILE	Android	weixin		女	单身	专科	不足2000	学生	一年及以下	难以确定	难以确定	基本不符合	基本符合	基本符合	基本不符合	基本符合	基本不符合	基本不符合	难以确定	基本不符合	基本符合	基本符合	基本符合	基本符合	难以确定	难以确定	基本不符合	难以确定	基本符合	基本符合	基本符合	难以确定	基本符合	难以确定	基本符合	基本不符合	难以确定	基本符合
veERbjWM	4en9ldRL	209	数据集市	2MV3m2	职场新人时间心理账户(被试群体：只要工作三年内的职场新人!)	116.8.99.87	108.9369000	23.2452000	广西壮族自治区	南宁市	MOBILE	Android	weixin		男	已婚	硕士	6000-10000	民营企业	3年以上	基本不符合	基本符合	完全符合	基本符合	完全符合	基本不符合	基本符合	难以确定	难以确定	基本符合	完全不符合	完全符合	基本符合	完全符合	难以确定	基本不符合	完全符合	完全符合	完全不符合	难以确定	基本符合	完全符合	完全符合	基本符合	完全符合	难以确定	基本不符合	基本不符合	完全符合
AM92b3k7	9LQJjRYe	532	数据集市	2MV3m2	职场新人时间心理账户(被试群体：只要工作三年内的职场新人!)	120.208.168.117	112.1752000	37.1816340	山西省	晋中市	MOBILE	Android	weixin		女	单身	本科	2000-4000	事业单位	1-2年	基本符合	基本符合	基本符合	基本符合	难以确定	难以确定	完全符合	基本符合	基本不符合	基本符合	基本不符合	完全符合	完全符合	基本符合	基本符合	基本不符合	基本符合	基本符合	基本不符合	基本不符合	基本符合	基本符合	完全符合	完全符合	完全符合	完全符合	完全不符合	难以确定	基本符合
KLOnbod7	8MZqrGre	324	数据集市	2MV3m2	职场新人时间心理账户(被试群体：只要工作三年内的职场新人!)	221.192.180.189	116.5610886	38.0665283	河北省	沧州市	MOBILE	iOS	weixin		女	已婚	本科	4000-6000	事业单位	3年以上	基本符合	基本符合	基本符合	完全符合	基本符合	难以确定	基本符合	基本符合	基本不符合	基本符合	基本不符合	完全符合	完全符合	基本符合	完全符合	基本不符合	基本符合	基本符合	基本不符合	基本不符合	完全符合	基本符合	基本符合	完全符合	难以确定	完全符合	基本不符合	难以确定	完全符合
4enBWade	JekqJBd7	178	数据集市	2MV3m2	职场新人时间心理账户(被试群体：只要工作三年内的职场新人!)	111.18.130.15	109.0328280	34.2500180	陕西省	西安市	MOBILE	Android	weixin		男	单身	专科	4000-6000	民营企业	2-3年	基本符合	基本符合	完全符合	基本符合	完全符合	难以确定	完全符合	难以确定	基本不符合	基本符合	完全不符合	基本符合	基本符合	基本符合	完全符合	基本不符合	基本符合	完全符合	完全不符合	基本不符合	完全符合	基本符合	基本符合	完全符合	基本符合	完全符合	完全不符合	难以确定	基本符合
oe4QpKqM	WMR3ZK79	321	数据集市	2MV3m2	职场新人时间心理账户(被试群体：只要工作三年内的职场新人!)	112.36.2.157	117.6727220	37.3285790	山东省	滨州市	MOBILE	Android	weixin		女	已婚	普高/中专/技校/职高	4000-6000	自由职业者/个体户	3年以上	完全符合	完全符合	完全符合	完全符合	完全符合	完全不符合	完全符合	完全符合	完全不符合	完全符合	完全不符合	完全符合	完全符合	完全符合	完全符合	完全不符合	完全符合	完全符合	完全不符合	完全不符合	完全符合	完全符合	完全符合	完全符合	完全不符合	完全符合	完全不符合	完全不符合	基本符合
5LwoW5vL	5Lm9NWnL	689	数据集市	2MV3m2	职场新人时间心理账户(被试群体：只要工作三年内的职场新人!)	123.139.80.196	108.9249878	34.2414322	陕西省	西安市	MOBILE	iOS	weixin		女	单身	本科	4000-6000	国有企业	一年及以下	基本符合	基本符合	难以确定	难以确定	难以确定	基本不符合	难以确定	基本不符合	难以确定	难以确定	难以确定	基本符合	基本符合	难以确定	难以确定	基本不符合	难以确定	基本不符合	基本不符合	难以确定	难以确定	基本不符合	基本不符合	难以确定	基本不符合	基本符合	难以确定	难以确定	基本不符合
kMrxWoVL	kM1y3AnM	239	数据集市	2MV3m2	职场新人时间心理账户(被试群体：只要工作三年内的职场新人!)	120.11.213.40	116.0995400	38.7116400	河北省	沧州市	MOBILE	Android	weixin		男	恋爱	本科	6000-10000	国有企业	1-2年	基本符合	基本符合	基本符合	基本符合	基本符合	基本不符合	基本符合	难以确定	难以确定	难以确定	基本符合	基本符合	基本符合	基本符合	基本符合	基本不符合	难以确定	基本符合	基本符合	基本不符合	基本符合	基本符合	基本符合	完全符合	难以确定	基本符合	基本不符合	基本不符合	基本符合
p7YGkjme	xLVJ8RVL	436	数据集市	2MV3m2	职场新人时间心理账户(被试群体：只要工作三年内的职场新人!)	117.27.3.51	117.2047530	23.6605470	福建省	漳州市	MOBILE	Android	weixin		女	恋爱	本科	6000-10000	国有企业	1-2年	基本符合	基本符合	难以确定	基本符合	基本符合	基本符合	基本符合	基本符合	基本符合	基本符合	基本符合	基本符合	基本符合	基本符合	难以确定	基本符合	基本符合	基本符合	难以确定	基本符合	完全符合	基本符合	基本符合	基本符合	基本符合	完全符合	难以确定	基本符合	难以确定
kM1rxJB7	8MZbdxyM	240	数据集市	2MV3m2	职场新人时间心理账户(被试群体：只要工作三年内的职场新人!)	223.104.9.237	104.1681170	30.5644610	四川省	成都市	MOBILE	Android	weixin		女	单身	专科	2000-4000	民营企业	一年及以下	基本不符合	完全不符合	完全不符合	难以确定	难以确定	完全符合	完全符合	完全不符合	完全符合	完全不符合	难以确定	难以确定	基本符合	完全不符合	基本符合	完全符合	完全不符合	完全不符合	完全符合	难以确定	基本不符合	难以确定	基本符合	完全符合	完全符合	基本符合	完全符合	完全符合	完全不符合
J7qzWAlL	37KgVlO7	168	数据集市	2MV3m2	职场新人时间心理账户(被试群体：只要工作三年内的职场新人!)	120.229.155.108	114.4231540	23.0913360	广东省	惠州市	MOBILE	Android	weixin		女	单身	本科	4000-6000	国有企业	一年及以下	完全符合	完全符合	基本不符合	基本符合	基本符合	完全符合	完全符合	难以确定	完全符合	完全符合	难以确定	完全符合	完全符合	完全符合	完全符合	完全符合	完全符合	基本符合	完全符合	基本符合	基本符合	难以确定	完全符合	完全符合	完全符合	完全符合	基本符合	完全符合	完全符合
me3dJNRM	WLGlPmwe	191	数据集市	2MV3m2	职场新人时间心理账户(被试群体：只要工作三年内的职场新人!)	60.221.118.203	111.7213770	36.1523080	山西省	临汾市	MOBILE	Android	weixin		男	单身	本科	6000-10000	事业单位	2-3年	完全符合	基本符合	难以确定	完全符合	基本符合	难以确定	完全符合	基本符合	完全符合	基本符合	完全不符合	完全符合	基本符合	难以确定	难以确定	基本符合	完全符合	难以确定	基本符合	难以确定	完全符合	难以确定	基本符合	完全符合	难以确定	基本符合	难以确定	完全符合	难以确定
xebJn1le	nePyY8NM	272	数据集市	2MV3m2	职场新人时间心理账户(被试群体：只要工作三年内的职场新人!)	163.125.43.52	113.8340210	22.5992720	广东省	深圳市	MOBILE	Android	weixin		男	已婚	本科	4000-6000	民营企业	1-2年	难以确定	完全符合	基本符合	难以确定	完全符合	基本不符合	基本符合	基本不符合	难以确定	基本符合	难以确定	基本符合	基本不符合	基本符合	基本符合	难以确定	完全符合	基本符合	基本不符合	基本符合	难以确定	基本符合	基本符合	完全符合	难以确定	完全符合	基本不符合	基本不符合	完全符合
veERbq4M	2MdW6KXe	281	数据集市	2MV3m2	职场新人时间心理账户(被试群体：只要工作三年内的职场新人!)	117.154.88.6	114.3045660	30.5594050	湖北省	武汉市	MOBILE	Android	weixin		男	单身	本科	不足2000	学生	一年及以下	难以确定	难以确定	完全符合	基本符合	完全不符合	难以确定	基本符合	完全不符合	完全符合	基本不符合	完全不符合	基本符合	完全符合	基本不符合	基本不符合	基本符合	难以确定	完全不符合	完全不符合	完全符合	难以确定	基本符合	完全符合	难以确定	基本不符合	完全符合	难以确定	难以确定	完全符合
leNqbdBL	kM1y9XEM	345	数据集市	2MV3m2	职场新人时间心理账户(被试群体：只要工作三年内的职场新人!)	120.11.189.66	116.8500760	38.3137390	河北省	沧州市	MOBILE	Android	weixin		男	已婚	本科	10000以上	国有企业	3年以上	基本符合	基本符合	难以确定	基本符合	基本符合	基本不符合	基本不符合	完全不符合	完全不符合	基本符合	基本不符合	基本符合	完全符合	基本符合	基本符合	基本不符合	基本符合	基本符合	基本不符合	基本不符合	基本符合	基本符合	基本符合	完全符合	基本不符合	基本符合	基本不符合	基本不符合	基本符合
Bep9WVxM	pLzzGnzL	329	数据集市	2MV3m2	职场新人时间心理账户(被试群体：只要工作三年内的职场新人!)	117.136.30.33	105.9000380	29.3550850	重庆市	市辖区	MOBILE	Android	weixin		男	单身	本科	4000-6000	事业单位	1-2年	完全符合	基本符合	基本符合	基本符合	完全符合	基本不符合	完全符合	基本不符合	难以确定	完全符合	完全不符合	完全符合	完全符合	基本符合	完全符合	基本符合	基本符合	基本符合	基本不符合	基本不符合	基本符合	基本符合	基本符合	完全符合	基本不符合	完全符合	完全不符合	完全不符合	基本符合
DMxoW0me	VMJgZvR7	208	数据集市	2MV3m2	职场新人时间心理账户(被试群体：只要工作三年内的职场新人!)	223.104.244.136	118.5589371	28.5744362	浙江省	衢州市	MOBILE	iOS	weixin		男	已婚	本科	6000-10000	事业单位	3年以上	基本符合	基本不符合	基本符合	难以确定	难以确定	完全符合	难以确定	基本不符合	基本符合	难以确定	基本符合	基本不符合	基本不符合	基本不符合	完全不符合	难以确定	基本不符合	完全不符合	难以确定	基本不符合	难以确定	基本不符合	基本不符合	基本符合	难以确定	基本不符合	基本不符合	难以确定	基本不符合
2MdqjXX7	pLzzqz1L	216	数据集市	2MV3m2	职场新人时间心理账户(被试群体：只要工作三年内的职场新人!)	112.20.210.137	118.7477036	34.1262398	江苏省	宿迁市	MOBILE	iOS	weixin		男	恋爱	本科	4000-6000	学生	1-2年	完全符合	基本符合	完全符合	难以确定	完全符合	基本不符合	完全符合	基本不符合	完全符合	完全符合	基本不符合	完全符合	完全符合	完全符合	完全符合	基本不符合	完全符合	基本符合	完全不符合	完全符合	完全符合	完全符合	完全符合	完全符合	完全符合	基本不符合	基本符合	完全符合	基本符合
oe4Qpl6M	Jekz3RkL	154	数据集市	2MV3m2	职场新人时间心理账户(被试群体：只要工作三年内的职场新人!)	220.197.208.4	104.8799950	26.5775930	贵州省	六盘水市	MOBILE	Android	weixin		男	恋爱	专科	2000-4000	事业单位	一年及以下	基本符合	完全符合	完全符合	完全符合	完全符合	基本不符合	基本符合	基本符合	基本不符合	基本符合	难以确定	基本符合	基本符合	完全符合	完全符合	难以确定	基本符合	基本符合	难以确定	基本不符合	基本符合	完全符合	基本符合	完全符合	基本符合	完全符合	完全不符合	基本不符合	基本符合
J7qzWplL	DMx9PBr7	325	数据集市	2MV3m2	职场新人时间心理账户(被试群体：只要工作三年内的职场新人!)	49.80.152.77	120.3403880	31.6043550	江苏省	无锡市	MOBILE	Android	weixin		男	已婚	普高/中专/技校/职高	4000-6000	民营企业	3年以上	基本符合	难以确定	基本不符合	难以确定	基本不符合	难以确定	难以确定	基本不符合	基本不符合	基本符合	基本不符合	基本符合	难以确定	难以确定	基本符合	基本不符合	难以确定	难以确定	难以确定	基本不符合	基本符合	难以确定	难以确定	完全符合	难以确定	完全符合	难以确定	基本不符合	基本符合
p7YGk10e	G7XJ2AGe	274	数据集市	2MV3m2	职场新人时间心理账户(被试群体：只要工作三年内的职场新人!)	111.199.185.231	116.3692310	40.0964860	北京市	市辖区	MOBILE	Android	weixin		男	恋爱	本科	4000-6000	民营企业	3年以上	基本符合	难以确定	基本不符合	基本符合	基本符合	难以确定	难以确定	基本不符合	难以确定	基本符合	基本不符合	基本符合	完全符合	难以确定	基本符合	基本符合	基本符合	基本符合	难以确定	完全符合	难以确定	难以确定	难以确定	完全符合	完全符合	完全符合	完全符合	基本符合	难以确定
me3dJmRM	37KgGlK7	242	数据集市	2MV3m2	职场新人时间心理账户(被试群体：只要工作三年内的职场新人!)	113.116.186.149	113.8830800	22.5532900	广东省	深圳市	COMPUTER	Windows	weixin		男	单身	本科	4000-6000	国有企业	2-3年	基本符合	完全符合	基本符合	基本符合	完全符合	完全符合	完全符合	难以确定	难以确定	基本符合	难以确定	基本符合	基本符合	基本符合	基本符合	难以确定	完全符合	完全符合	基本不符合	难以确定	基本符合	基本符合	完全符合	完全符合	基本符合	完全符合	基本不符合	基本符合	基本符合
5LmKAopM	kM1KgJBL	417	数据集市	2MV3m2	职场新人时间心理账户(被试群体：只要工作三年内的职场新人!)	183.217.97.101	118.0493610	28.2371920	江西省	上饶市	MOBILE	Android	weixin		女	恋爱	本科	4000-6000	事业单位	一年及以下	难以确定	基本符合	基本不符合	基本符合	基本符合	基本不符合	基本符合	基本不符合	难以确定	基本符合	基本不符合	基本符合	基本符合	基本符合	基本符合	难以确定	基本符合	难以确定	基本不符合	基本不符合	基本不符合	基本符合	难以确定	难以确定	基本不符合	难以确定	基本不符合	基本不符合	难以确定
xebJnrle	RMWW5vBM	228	数据集市	2MV3m2	职场新人时间心理账户(被试群体：只要工作三年内的职场新人!)	223.73.233.178	116.6805267	23.4233360	广东省	汕头市	MOBILE	iOS	weixin		男	已婚	本科	4000-6000	公务员	1-2年	完全符合	基本符合	难以确定	完全符合	基本符合	基本符合	完全符合	完全符合	基本符合	完全符合	基本符合	基本符合	完全符合	基本符合	完全符合	完全符合	基本符合	基本符合	基本不符合	难以确定	完全符合	基本符合	完全符合	基本符合	基本符合	完全符合	基本符合	基本符合	基本符合
BMDNbr9L	VMJGBXO7	239	数据集市	2MV3m2	职场新人时间心理账户(被试群体：只要工作三年内的职场新人!)	36.128.87.222	120.7797623	41.8073349	辽宁省	朝阳市	MOBILE	iOS	weixin		男	已婚	本科	4000-6000	学生	1-2年	基本符合	完全符合	基本符合	完全符合	基本符合	难以确定	完全符合	基本符合	基本不符合	基本符合	完全不符合	完全符合	基本符合	完全符合	完全符合	基本不符合	基本符合	基本符合	完全不符合	基本不符合	基本符合	完全符合	完全符合	完全符合	难以确定	完全符合	完全不符合	基本符合	完全符合
veERbE4M	2MdPby6M	279	数据集市	2MV3m2	职场新人时间心理账户(被试群体：只要工作三年内的职场新人!)	123.139.80.71	109.0328640	34.2503070	陕西省	西安市	MOBILE	Android	weixin		男	单身	专科	2000-4000	民营企业	1-2年	基本符合	基本符合	完全符合	基本符合	完全符合	基本符合	基本符合	难以确定	难以确定	基本符合	完全不符合	完全符合	完全符合	完全符合	基本符合	基本不符合	完全符合	基本符合	完全不符合	难以确定	基本符合	完全符合	完全符合	完全符合	难以确定	基本符合	基本不符合	难以确定	基本符合
pLzoWJke	5LmrNOeW	265	数据集市	2MV3m2	职场新人时间心理账户(被试群体：只要工作三年内的职场新人!)	120.231.11.110	110.0524440	20.8300330	广东省	湛江市	MOBILE	Android	weixin		男	单身	普高/中专/技校/职高	4000-6000	民营企业	1-2年	基本符合	难以确定	基本不符合	基本符合	完全符合	基本不符合	基本符合	基本不符合	基本不符合	基本符合	基本不符合	基本符合	完全符合	难以确定	基本符合	基本不符合	基本符合	基本符合	难以确定	基本不符合	基本符合	基本符合	完全符合	完全符合	基本不符合	完全符合	基本不符合	基本不符合	基本符合
AM92b4d7	me3QnZa7	252	数据集市	2MV3m2	职场新人时间心理账户(被试群体：只要工作三年内的职场新人!)	125.75.75.76	103.8203430	36.0604210	甘肃省	兰州市	MOBILE	Android	weixin		女	已婚	本科	2000-4000	事业单位	3年以上	基本不符合	基本符合	基本符合	基本符合	完全符合	基本不符合	基本符合	基本符合	完全不符合	基本不符合	基本不符合	完全符合	完全符合	基本符合	基本符合	完全不符合	基本符合	基本符合	完全不符合	完全不符合	完全符合	基本符合	基本符合	基本符合	基本符合	基本符合	完全不符合	基本不符合	基本符合
leNqbkBL	0eyEGBeQ	287	数据集市	2MV3m2	职场新人时间心理账户(被试群体：只要工作三年内的职场新人!)	112.231.239.15	116.9523000	36.6923000	山东省	济南市	MOBILE	Android	weixin		女	单身	本科	10000以上	民营企业	3年以上	基本不符合	难以确定	难以确定	基本符合	基本符合	基本不符合	基本不符合	基本符合	基本不符合	难以确定	基本不符合	基本符合	基本符合	基本符合	基本不符合	基本不符合	难以确定	难以确定	难以确定	基本不符合	基本符合	基本符合	难以确定	基本不符合	基本不符合	基本不符合	基本不符合	基本不符合	难以确定
VMJYbxOe	kMrway79	252	数据集市	2MV3m2	职场新人时间心理账户(被试群体：只要工作三年内的职场新人!)	113.122.237.233	118.3689900	35.1227420	山东省	临沂市	MOBILE	Android	weixin		女	单身	本科	2000-4000	事业单位	1-2年	基本符合	基本符合	完全符合	完全符合	基本符合	完全不符合	基本符合	基本符合	基本不符合	基本不符合	完全不符合	完全符合	完全符合	完全符合	基本不符合	完全不符合	基本符合	完全符合	完全不符合	完全不符合	完全符合	完全符合	完全符合	基本符合	完全不符合	基本符合	完全不符合	完全不符合	基本符合
KLOnbxA7	Jekz0WBL	209	数据集市	2MV3m2	职场新人时间心理账户(被试群体：只要工作三年内的职场新人!)	110.184.84.139	103.8627472	30.7998810	四川省	成都市	MOBILE	iOS	weixin		男	单身	本科	4000-6000	事业单位	1-2年	基本符合	难以确定	基本符合	基本符合	基本符合	基本不符合	完全符合	难以确定	基本符合	基本符合	难以确定	完全符合	完全符合	基本符合	基本符合	完全符合	基本符合	难以确定	基本不符合	基本符合	基本符合	完全符合	基本符合	完全符合	基本符合	完全符合	基本不符合	基本符合	完全符合
27ajdXEL	KLOgj6dL	392	数据集市	2MV3m2	职场新人时间心理账户(被试群体：只要工作三年内的职场新人!)	116.162.2.144	112.0572100	29.0513810	湖南省	常德市	MOBILE	Android	weixin		男	单身	本科	6000-10000	事业单位	3年以上	完全符合	完全符合	完全符合	完全符合	完全符合	完全不符合	基本符合	基本符合	完全不符合	完全符合	完全不符合	完全符合	完全符合	完全符合	完全符合	完全不符合	完全符合	完全符合	基本不符合	完全不符合	完全符合	完全符合	完全符合	完全符合	基本符合	完全符合	完全不符合	完全不符合	基本符合
9LQqb2vL	5LmrjOeW	169	数据集市	2MV3m2	职场新人时间心理账户(被试群体：只要工作三年内的职场新人!)	220.202.152.23	113.1766700	28.1446160	湖南省	长沙市	MOBILE	Android	weixin		男	单身	本科	4000-6000	事业单位	1-2年	基本符合	完全符合	完全符合	完全符合	完全符合	难以确定	基本符合	基本符合	难以确定	基本符合	基本符合	基本符合	基本符合	难以确定	基本符合	难以确定	基本符合	基本符合	基本符合	难以确定	基本符合	基本符合	基本符合	基本符合	难以确定	基本符合	基本符合	难以确定	基本符合
5LwoWA1L	xLVjggPL	333	数据集市	2MV3m2	职场新人时间心理账户(被试群体：只要工作三年内的职场新人!)	110.188.93.57	104.0534020	30.5086220	四川省	成都市	MOBILE	Android	weixin		女	单身	本科	4000-6000	民营企业	1-2年	难以确定	基本不符合	难以确定	基本符合	完全符合	基本符合	难以确定	基本不符合	完全符合	完全符合	完全符合	难以确定	基本符合	基本不符合	完全符合	难以确定	完全符合	完全不符合	难以确定	基本不符合	难以确定	难以确定	基本符合	难以确定	完全符合	难以确定	完全符合	难以确定	完全不符合
kMrxWB6L	kM1ygRkM	246	数据集市	2MV3m2	职场新人时间心理账户(被试群体：只要工作三年内的职场新人!)	117.136.116.10	117.2856500	31.8615700	安徽省	安徽省	MOBILE	Android	weixin		男	已婚	硕士	6000-10000	事业单位	2-3年	难以确定	基本符合	基本符合	难以确定	基本符合	难以确定	完全符合	难以确定	难以确定	基本符合	基本不符合	基本符合	完全符合	难以确定	难以确定	基本符合	难以确定	难以确定	基本不符合	难以确定	难以确定	难以确定	难以确定	完全符合	基本符合	完全符合	难以确定	基本不符合	基本符合
5LmKA2pM	WMRDXX6L	214	数据集市	2MV3m2	职场新人时间心理账户(被试群体：只要工作三年内的职场新人!)	27.27.28.71	112.1225500	32.0090000	湖北省	襄阳市	MOBILE	Android	weixin		男	单身	专科	2000-4000	民营企业	1-2年	完全符合	基本不符合	基本不符合	完全符合	基本符合	完全符合	基本不符合	基本符合	基本不符合	难以确定	基本不符合	基本不符合	基本不符合	完全符合	完全不符合	基本符合	基本不符合	基本符合	基本不符合	基本不符合	难以确定	完全符合	基本符合	基本不符合	难以确定	基本不符合	基本符合	基本不符合	基本符合
J7qzWVyL	KLONVBN7	166	数据集市	2MV3m2	职场新人时间心理账户(被试群体：只要工作三年内的职场新人!)	101.39.63.188	116.0220880	39.4850380	河北省	保定市	MOBILE	Android	weixin		女	单身	专科	2000-4000	自由职业者/个体户	1-2年	基本符合	难以确定	完全符合	完全符合	基本符合	难以确定	基本符合	基本符合	完全符合	完全符合	难以确定	基本符合	基本符合	基本符合	基本符合	完全符合	基本符合	难以确定	基本符合	基本符合	难以确定	基本符合	完全符合	完全符合	基本符合	完全符合	基本符合	难以确定	难以确定
5LmKA2gM	ve8gK9dL	560	数据集市	2MV3m2	职场新人时间心理账户(被试群体：只要工作三年内的职场新人!)	117.136.2.235	117.9634000	40.9515000	河北省	承德市	MOBILE	iOS	weixin		女	单身	本科	2000-4000	民营企业	一年及以下	基本符合	基本符合	难以确定	基本符合	难以确定	完全符合	完全符合	难以确定	基本符合	基本符合	完全不符合	完全符合	完全符合	基本符合	基本符合	基本符合	基本符合	基本符合	完全不符合	基本符合	基本符合	基本符合	难以确定	基本符合	基本符合	基本符合	基本符合	完全符合	基本符合
nePxbjYe	27awErwe	476	数据集市	2MV3m2	职场新人时间心理账户(被试群体：只要工作三年内的职场新人!)	60.221.152.175	111.3585400	35.6116800	山西省	临汾市	MOBILE	Android	weixin		女	已婚	普高/中专/技校/职高	2000-4000	自由职业者/个体户	3年以上	基本符合	难以确定	基本符合	基本符合	基本符合	难以确定	基本符合	难以确定	难以确定	基本符合	基本不符合	基本符合	基本符合	基本符合	基本符合	基本符合	基本符合	难以确定	基本不符合	基本不符合	难以确定	基本符合	基本符合	完全符合	基本符合	基本符合	基本不符合	基本不符合	难以确定
kM1rxrz7	oe4Xo18e	230	数据集市	2MV3m2	职场新人时间心理账户(被试群体：只要工作三年内的职场新人!)	61.242.149.157	114.4381460	30.4970890	湖北省	武汉市	MOBILE	Android	weixin		男	已婚	本科	2000-4000	民营企业	一年及以下	基本符合	难以确定	基本符合	难以确定	基本符合	完全符合	基本符合	难以确定	难以确定	基本符合	基本不符合	基本符合	基本符合	难以确定	基本符合	基本符合	基本符合	难以确定	完全不符合	难以确定	完全符合	难以确定	难以确定	完全符合	基本符合	完全符合	难以确定	难以确定	基本符合
qM6wbw07	BMDk6Qed	285	数据集市	2MV3m2	职场新人时间心理账户(被试群体：只要工作三年内的职场新人!)	183.219.5.175	118.2659220	28.7467920	江西省	上饶市	MOBILE	Android	weixin		男	恋爱	本科	4000-6000	国有企业	1-2年	基本符合	完全符合	完全符合	完全符合	难以确定	基本不符合	基本符合	基本符合	基本不符合	基本符合	完全不符合	完全符合	完全符合	完全符合	基本符合	基本不符合	基本符合	基本符合	基本不符合	基本不符合	基本符合	基本符合	基本符合	完全符合	基本符合	完全符合	完全不符合	完全不符合	基本符合
WLGmKmaM	pLzVQD3L	437	数据集市	2MV3m2	职场新人时间心理账户(被试群体：只要工作三年内的职场新人!)	120.208.126.155	112.4867290	37.9333880	山西省	太原市	MOBILE	Android	weixin		女	单身	专科	2000-4000	民营企业	2-3年	基本符合	难以确定	基本符合	基本符合	难以确定	基本不符合	基本符合	基本不符合	难以确定	基本符合	基本不符合	基本符合	基本符合	基本符合	完全符合	难以确定	基本符合	难以确定	难以确定	难以确定	基本符合	基本不符合	难以确定	基本符合	基本符合	基本符合	难以确定	基本不符合	基本不符合
RMWJrJPe	xebqkDXL	209	数据集市	2MV3m2	职场新人时间心理账户(被试群体：只要工作三年内的职场新人!)	106.44.1.47	108.7489040	34.3567480	陕西省	咸阳市	MOBILE	Android	weixin		女	已婚	本科	4000-6000	事业单位	3年以上	完全符合	难以确定	难以确定	难以确定	基本符合	基本符合	完全符合	基本符合	基本符合	完全符合	完全不符合	基本符合	基本符合	基本符合	基本符合	基本符合	难以确定	基本符合	完全不符合	基本不符合	基本符合	基本符合	基本符合	完全符合	基本符合	完全符合	基本不符合	基本符合	基本符合
pLzoWo8e	RMWjlXez	335	数据集市	2MV3m2	职场新人时间心理账户(被试群体：只要工作三年内的职场新人!)	27.186.132.158	115.8474820	39.0529600	河北省	保定市	MOBILE	Android	weixin		女	已婚	本科	6000-10000	外资企业	3年以上	基本符合	基本符合	完全符合	基本符合	难以确定	基本不符合	基本符合	基本符合	基本不符合	基本符合	完全不符合	完全符合	基本符合	基本符合	基本符合	基本不符合	基本符合	基本符合	完全不符合	基本不符合	完全符合	完全符合	基本符合	完全符合	基本符合	完全符合	完全不符合	基本不符合	基本符合
leNqbqWL	aMgWo4OM	380	数据集市	2MV3m2	职场新人时间心理账户(被试群体：只要工作三年内的职场新人!)	223.104.227.128	117.0194240	39.1431570	天津市	市辖区	MOBILE	Android	weixin		女	单身	本科	不足2000	自由职业者/个体户	一年及以下	基本符合	难以确定	基本符合	基本符合	难以确定	难以确定	基本符合	难以确定	基本不符合	完全符合	基本不符合	基本符合	基本符合	难以确定	基本符合	基本不符合	难以确定	基本符合	基本符合	难以确定	基本符合	基本符合	基本符合	完全符合	基本符合	基本符合	难以确定	基本符合	基本符合
Bep9W9BM	o7j96nBM	358	数据集市	2MV3m2	职场新人时间心理账户(被试群体：只要工作三年内的职场新人!)	221.211.22.157	130.9695400	45.2952400	黑龙江省	鸡西市	MOBILE	Android	weixin		男	恋爱	本科	4000-6000	民营企业	一年及以下	完全符合	难以确定	基本不符合	难以确定	难以确定	难以确定	难以确定	基本不符合	难以确定	难以确定	完全不符合	难以确定	基本符合	难以确定	难以确定	难以确定	难以确定	难以确定	基本符合	基本符合	难以确定	基本符合	难以确定	难以确定	难以确定	基本符合	难以确定	难以确定	难以确定
VMJYbYRe	0eyPqOPL	361	数据集市	2MV3m2	职场新人时间心理账户(被试群体：只要工作三年内的职场新人!)	111.52.42.26	112.0413790	37.4262430	山西省	吕梁市	MOBILE	Android	weixin		男	单身	本科	不足2000	学生	一年及以下	难以确定	基本符合	难以确定	难以确定	难以确定	基本不符合	基本符合	难以确定	基本不符合	基本符合	基本不符合	基本符合	基本符合	基本符合	难以确定	难以确定	难以确定	难以确定	基本不符合	难以确定	难以确定	基本符合	基本符合	基本符合	难以确定	基本符合	基本不符合	基本不符合	难以确定
yevAWAAL	DMxPKxmM	180	数据集市	2MV3m2	职场新人时间心理账户(被试群体：只要工作三年内的职场新人!)	171.212.144.140	104.1031120	30.7149770	四川省	成都市	MOBILE	Android	weixin		男	已婚	本科	4000-6000	民营企业	2-3年	难以确定	基本符合	基本符合	完全符合	完全符合	基本不符合	基本符合	完全不符合	基本符合	基本不符合	基本不符合	完全符合	完全符合	基本符合	完全符合	基本符合	基本符合	基本符合	基本不符合	基本不符合	基本符合	完全符合	完全符合	完全符合	难以确定	基本符合	基本不符合	基本不符合	完全符合
27ajdwOL	2MdWPwde	350	数据集市	2MV3m2	职场新人时间心理账户(被试群体：只要工作三年内的职场新人!)	120.231.65.44	110.6395400	21.6639700	广东省	茂名市	MOBILE	iOS	weixin		女	已婚	本科	6000-10000	民营企业	3年以上	完全符合	基本符合	基本符合	完全符合	基本不符合	基本不符合	难以确定	基本符合	完全不符合	基本符合	完全不符合	完全符合	完全符合	完全符合	完全符合	完全不符合	基本符合	完全符合	基本符合	完全不符合	基本符合	基本符合	完全符合	完全符合	难以确定	完全符合	完全不符合	基本不符合	完全符合
JekDJzkM	KLOgzjpL	196	数据集市	2MV3m2	职场新人时间心理账户(被试群体：只要工作三年内的职场新人!)	61.53.176.239	113.3931760	33.4751730	河南省	平顶山市	MOBILE	Android	weixin		男	恋爱	专科	4000-6000	事业单位	1-2年	完全符合	完全符合	完全符合	完全符合	完全符合	完全不符合	完全符合	完全符合	完全符合	完全符合	完全符合	完全符合	完全符合	完全符合	完全符合	完全符合	完全符合	完全符合	完全不符合	完全符合	完全符合	完全符合	完全符合	完全符合	完全符合	完全符合	完全符合	完全符合	完全符合
p7YGkWZe	WLGPxNez	249	数据集市	2MV3m2	职场新人时间心理账户(被试群体：只要工作三年内的职场新人!)	110.152.12.195	87.6348000	43.9273000	新疆维吾尔自治区	乌鲁木齐市	MOBILE	Android	weixin		女	已婚	普高/中专/技校/职高	2000-4000	国有企业	2-3年	完全符合	完全符合	完全符合	完全符合	完全符合	完全符合	完全符合	完全符合	基本不符合	基本符合	基本不符合	完全符合	完全符合	完全符合	基本符合	完全符合	完全符合	完全符合	基本不符合	基本不符合	基本符合	完全符合	完全符合	完全符合	基本符合	完全符合	完全不符合	基本不符合	完全符合
5LmKA0gM	G7XbgWre	197	数据集市	2MV3m2	职场新人时间心理账户(被试群体：只要工作三年内的职场新人!)	115.60.142.173	112.9900790	34.7168820	河南省	郑州市	MOBILE	Android	weixin		男	已婚	本科	4000-6000	事业单位	1-2年	基本符合	基本符合	难以确定	基本符合	完全符合	基本不符合	基本符合	难以确定	基本不符合	基本符合	完全不符合	基本符合	难以确定	基本符合	完全符合	基本不符合	完全符合	完全符合	完全不符合	基本不符合	完全符合	完全符合	完全符合	完全符合	难以确定	完全符合	完全不符合	基本符合	完全符合
kMrxWjnL	DMx2aOmL	299	数据集市	2MV3m2	职场新人时间心理账户(被试群体：只要工作三年内的职场新人!)	223.104.145.191	120.2640915	31.4861889	江苏省	无锡市	MOBILE	iOS	weixin		女	恋爱	硕士	不足2000	学生	一年及以下	基本符合	基本符合	完全符合	基本符合	完全符合	难以确定	基本符合	难以确定	基本符合	基本符合	基本不符合	完全符合	完全符合	基本符合	基本符合	完全符合	基本符合	基本符合	基本符合	基本符合	完全符合	完全符合	基本符合	完全符合	基本符合	完全符合	难以确定	基本不符合	完全符合
J7B4bPze	p7YWrQze	265	数据集市	2MV3m2	职场新人时间心理账户(被试群体：只要工作三年内的职场新人!)	1.62.48.83	127.9129000	45.7329000	黑龙江省	哈尔滨市	MOBILE	Android	weixin		女	单身	本科	4000-6000	民营企业	一年及以下	基本符合	基本符合	基本符合	完全符合	完全符合	难以确定	基本符合	难以确定	难以确定	完全符合	难以确定	完全符合	完全符合	基本符合	基本符合	基本符合	完全符合	基本符合	基本不符合	基本符合	基本符合	基本符合	基本符合	基本符合	基本符合	基本符合	基本不符合	基本符合	基本符合
xebJn9ye	AM9X9Bze	220	数据集市	2MV3m2	职场新人时间心理账户(被试群体：只要工作三年内的职场新人!)	120.14.203.101	114.9193200	37.6198000	河北省	邢台市	MOBILE	Android	weixin		女	已婚	专科	6000-10000	事业单位	2-3年	完全符合	基本符合	完全符合	完全符合	完全符合	基本不符合	完全符合	完全符合	完全不符合	完全符合	完全不符合	完全符合	完全符合	完全符合	完全符合	基本符合	完全符合	完全符合	完全不符合	完全不符合	完全符合	完全符合	完全符合	完全符合	完全不符合	完全符合	完全不符合	基本不符合	完全符合
8MZE3bGe	BMD36Wke	244	数据集市	2MV3m2	职场新人时间心理账户(被试群体：只要工作三年内的职场新人!)	218.64.28.96	115.9088140	28.6756270	江西省	南昌市	MOBILE	Android	weixin		男	已婚	专科	4000-6000	民营企业	3年以上	完全符合	难以确定	难以确定	基本不符合	完全符合	难以确定	基本符合	完全不符合	基本符合	完全符合	难以确定	完全符合	完全符合	基本符合	完全符合	完全符合	完全符合	基本符合	基本符合	难以确定	完全符合	完全符合	基本符合	完全符合	基本不符合	基本符合	基本不符合	基本不符合	完全符合
xLVoXbbe	BMDRB33L	182	数据集市	2MV3m2	职场新人时间心理账户(被试群体：只要工作三年内的职场新人!)	223.74.178.209	114.1672850	22.7252130	广东省	东莞市	MOBILE	Android	weixin		女	已婚	硕士	6000-10000	民营企业	一年及以下	完全符合	基本符合	基本不符合	难以确定	完全符合	难以确定	基本符合	基本不符合	完全符合	基本符合	完全不符合	基本符合	难以确定	基本符合	基本符合	完全符合	难以确定	基本符合	基本不符合	难以确定	完全符合	基本符合	难以确定	完全符合	基本符合	基本不符合	基本符合	难以确定	完全符合
RMWJr5Ge	kM1wvGBL	225	数据集市	2MV3m2	职场新人时间心理账户(被试群体：只要工作三年内的职场新人!)	112.38.164.254	117.6599200	36.2031700	山东省	济南市	MOBILE	Android	weixin		男	恋爱	本科	4000-6000	事业单位	1-2年	完全符合	完全符合	完全符合	完全符合	完全符合	基本符合	完全符合	完全符合	基本不符合	完全符合	难以确定	完全符合	完全符合	完全符合	完全符合	完全不符合	完全符合	完全符合	完全不符合	基本不符合	完全符合	完全符合	完全符合	完全符合	基本符合	完全符合	基本不符合	基本不符合	完全符合
QL0rOgRM	5LwVlqv7	163	数据集市	2MV3m2	职场新人时间心理账户(被试群体：只要工作三年内的职场新人!)	111.18.233.56	107.4007600	34.5211400	陕西省	宝鸡市	MOBILE	Android	weixin		男	已婚	本科	4000-6000	事业单位	2-3年	基本符合	完全符合	完全符合	完全符合	完全符合	基本符合	基本符合	基本符合	基本符合	基本符合	基本符合	基本符合	完全符合	基本符合	完全符合	基本符合	完全符合	基本符合	完全符合	基本符合	完全符合	完全符合	基本符合	基本符合	完全符合	完全符合	难以确定	基本符合	完全符合
yevAWzVL	qM6jrmJM	184	数据集市	2MV3m2	职场新人时间心理账户(被试群体：只要工作三年内的职场新人!)	39.144.23.54	113.7532200	34.7657100	河南省	河南省	MOBILE	Android	weixin		男	单身	本科	4000-6000	民营企业	一年及以下	完全符合	基本符合	基本不符合	基本符合	完全符合	完全不符合	基本符合	基本不符合	基本符合	完全符合	基本不符合	基本符合	基本符合	基本符合	完全不符合	基本符合	基本符合	基本符合	基本不符合	基本不符合	基本符合	基本符合	完全符合	基本符合	基本符合	完全符合	基本不符合	基本不符合	基本符合
z7l5pz9L	BMDRpmqL	192	数据集市	2MV3m2	职场新人时间心理账户(被试群体：只要工作三年内的职场新人!)	111.14.232.189	118.6999080	37.4452020	山东省	东营市	MOBILE	Android	weixin		女	已婚	本科	4000-6000	事业单位	3年以上	完全符合	完全符合	完全符合	完全符合	完全符合	完全不符合	基本符合	难以确定	基本不符合	完全符合	基本不符合	基本符合	基本符合	完全符合	难以确定	完全符合	完全符合	完全符合	完全不符合	完全不符合	基本符合	基本符合	基本符合	完全符合	难以确定	完全符合	完全不符合	基本不符合	基本符合
G7XoZ88M	kMrAn4Be	148	数据集市	qyyE7b	职场新人时间心理账户(被试群体：只要工作三年内的职场新人!)	171.11.18.196	115.0721000	34.7812000	河南省	开封市	MOBILE	Android	weixin		男	已婚	本科	4000-6000	民营企业	1-2年	完全符合	基本符合	难以确定	难以确定	完全符合	基本符合	基本符合	完全符合	基本符合	完全符合	基本符合	难以确定	完全符合	基本符合	完全符合	基本符合	基本符合	完全符合	完全符合	基本符合	基本符合	完全符合	完全符合	基本符合	完全符合	基本符合	完全不符合	完全符合	基本符合
xebJZONe	aMgByDye	524	数据集市	qyyE7b	职场新人时间心理账户(被试群体：只要工作三年内的职场新人!)	223.89.237.179	115.2398000	34.0814000	河南省	商丘市	MOBILE	Android	weixin		女	单身	本科	不足2000	学生	1-2年	难以确定	基本符合	基本不符合	基本符合	基本不符合	基本不符合	难以确定	基本不符合	完全不符合	基本符合	完全不符合	基本符合	基本符合	基本符合	基本符合	基本不符合	基本符合	基本符合	难以确定	基本不符合	基本符合	基本不符合	难以确定	基本符合	基本不符合	基本符合	难以确定	基本不符合	基本不符合
27ajDdrL	JekzV1wL	352	数据集市	qyyE7b	职场新人时间心理账户(被试群体：只要工作三年内的职场新人!)	218.26.55.235	112.8052170	37.6513590	山西省	晋中市	MOBILE	Android	weixin		女	已婚	本科	2000-4000	事业单位	3年以上	基本不符合	基本符合	基本不符合	难以确定	基本符合	基本不符合	难以确定	完全不符合	基本符合	基本不符合	基本不符合	基本符合	基本符合	难以确定	基本符合	基本符合	基本符合	基本符合	基本符合	基本符合	基本符合	完全不符合	难以确定	基本符合	基本符合	基本符合	难以确定	基本符合	完全不符合
RMWJZZXe	BeppyRwe	247	数据集市	qyyE7b	职场新人时间心理账户(被试群体：只要工作三年内的职场新人!)	223.104.103.251	114.1726050	36.6903050	河北省	邯郸市	MOBILE	Android	weixin		男	单身	本科	2000-4000	事业单位	1-2年	完全符合	基本符合	难以确定	基本符合	完全符合	基本不符合	完全符合	难以确定	基本符合	完全符合	完全不符合	完全符合	完全符合	难以确定	完全符合	基本符合	完全符合	完全符合	完全不符合	难以确定	基本符合	完全符合	完全符合	完全符合	完全符合	基本符合	完全不符合	基本符合	基本符合
kM1ro4D7	z7A40JAM	557	数据集市	qyyE7b	职场新人时间心理账户(被试群体：只要工作三年内的职场新人!)	120.204.143.1	121.4164886	31.0972195	上海市	市辖区	MOBILE	iOS	weixin		女	单身	本科	4000-6000	国有企业	2-3年	完全符合	基本符合	基本符合	完全符合	完全符合	基本符合	完全符合	完全符合	基本不符合	完全符合	基本不符合	完全符合	基本符合	基本符合	完全符合	完全不符合	基本符合	完全符合	基本不符合	基本符合	完全符合	基本符合	完全符合	完全符合	基本符合	完全符合	基本符合	基本符合	完全符合
xebJZzRe	p7YNN8La	842	数据集市	qyyE7b	职场新人时间心理账户(被试群体：只要工作三年内的职场新人!)	118.182.110.201	106.0122800	35.1822400	甘肃省	平凉市	COMPUTER	Windows	Chrome		男	恋爱	本科	6000-10000	国有企业	1-2年	基本符合	完全符合	基本符合	完全符合	基本符合	基本符合	基本符合	基本不符合	完全不符合	完全符合	基本不符合	完全符合	完全符合	基本符合	基本符合	完全不符合	基本符合	基本符合	完全不符合	完全不符合	完全符合	基本符合	基本符合	完全符合	基本符合	完全符合	完全不符合	基本符合	基本符合
5LwoYOqL	leNnxpze	659	数据集市	qyyE7b	职场新人时间心理账户(被试群体：只要工作三年内的职场新人!)	112.43.24.2	87.6335600	43.7954700	新疆维吾尔自治区	乌鲁木齐市	MOBILE	Android	weixin		女	单身	专科	2000-4000	民营企业	2-3年	基本符合	基本符合	基本符合	完全符合	基本符合	难以确定	完全符合	基本符合	基本不符合	难以确定	完全不符合	完全符合	基本符合	完全符合	基本符合	基本不符合	基本符合	基本符合	完全不符合	基本不符合	基本符合	基本符合	基本符合	完全符合	基本符合	完全符合	完全不符合	难以确定	基本符合
ve82z4B7	veEKD2A7	539	数据集市	qyyE7b	职场新人时间心理账户(被试群体：只要工作三年内的职场新人!)	117.181.180.23	106.9082031	23.7391872	广西壮族自治区	百色市	MOBILE	iOS	weixin		女	单身	本科	4000-6000	民营企业	一年及以下	完全符合	基本符合	完全符合	基本符合	基本符合	难以确定	基本符合	基本符合	基本不符合	完全符合	基本符合	基本符合	完全符合	基本符合	基本符合	难以确定	基本符合	基本符合	基本不符合	基本不符合	基本符合	基本符合	完全符合	基本符合	基本符合	完全符合	基本不符合	基本不符合	基本符合
5LmKa6KM	WLGNKGE7	397	数据集市	qyyE7b	职场新人时间心理账户(被试群体：只要工作三年内的职场新人!)	223.104.107.207	113.6249300	34.7472500	河南省	郑州市	COMPUTER	Windows	Chrome		女	单身	本科	2000-4000	民营企业	一年及以下	基本不符合	难以确定	完全不符合	基本符合	基本不符合	基本不符合	基本不符合	基本不符合	基本不符合	基本符合	基本不符合	基本符合	完全符合	基本不符合	基本符合	基本不符合	基本不符合	基本不符合	基本符合	基本符合	基本不符合	完全不符合	难以确定	基本不符合	基本不符合	基本不符合	基本不符合	基本不符合	基本不符合
veERr24M	JekWXAez	346	数据集市	qyyE7b	职场新人时间心理账户(被试群体：只要工作三年内的职场新人!)	183.200.139.209	112.7966850	35.4664450	山西省	晋城市	MOBILE	Android	weixin		女	恋爱	本科	2000-4000	事业单位	一年及以下	完全符合	基本符合	完全符合	基本符合	基本符合	完全符合	完全符合	难以确定	完全符合	难以确定	完全符合	基本符合	完全符合	基本符合	完全符合	完全符合	基本符合	基本符合	基本符合	完全符合	完全符合	基本符合	难以确定	完全符合	基本符合	完全符合	基本符合	基本符合	完全符合
5LmKgaOM	5Lm05Xd7	309	数据集市	qyyE7b	职场新人时间心理账户(被试群体：只要工作三年内的职场新人!)	112.224.2.7	116.2318520	36.8834650	山东省	聊城市	MOBILE	iOS	weixin		男	已婚	本科	4000-6000	事业单位	1-2年	完全符合	完全符合	完全符合	基本符合	完全符合	难以确定	完全符合	完全符合	基本不符合	基本符合	基本不符合	完全符合	基本符合	完全符合	完全符合	基本符合	完全符合	基本符合	基本不符合	完全符合	完全符合	完全符合	基本符合	完全符合	基本符合	完全符合	完全不符合	基本不符合	完全符合
J7B4RqEe	8MZb3y1M	378	数据集市	qyyE7b	职场新人时间心理账户(被试群体：只要工作三年内的职场新人!)	39.144.63.20	109.6228500	23.4518500	广西壮族自治区	来宾市	MOBILE	Android	weixin		男	恋爱	本科	2000-4000	事业单位	1-2年	完全符合	完全符合	基本符合	基本符合	完全符合	难以确定	完全符合	基本不符合	难以确定	基本符合	基本不符合	基本符合	完全符合	基本符合	完全符合	难以确定	基本符合	基本符合	难以确定	难以确定	基本符合	基本符合	完全符合	完全符合	难以确定	完全符合	难以确定	基本不符合	基本符合
37Kx1lYL	p7YpR9mM	330	数据集市	qyyE7b	职场新人时间心理账户(被试群体：只要工作三年内的职场新人!)	39.162.177.36	113.0125500	33.2543900	河南省	南阳市	MOBILE	Android	weixin		男	已婚	本科	10000以上	民营企业	3年以上	难以确定	基本符合	基本符合	完全符合	基本符合	难以确定	基本符合	基本符合	难以确定	基本符合	完全不符合	基本符合	基本符合	基本符合	基本符合	难以确定	基本符合	基本符合	基本不符合	难以确定	基本符合	基本符合	基本符合	完全符合	难以确定	基本符合	难以确定	基本符合	基本符合
xebJ6jXe	AM9xrWe6	255	数据集市	qyyE7b	职场新人时间心理账户(被试群体：只要工作三年内的职场新人!)	124.237.109.115	119.5201000	39.9159000	河北省	秦皇岛市	MOBILE	Android	weixin		男	恋爱	专科	2000-4000	事业单位	1-2年	完全符合	基本符合	基本符合	基本符合	完全符合	难以确定	基本符合	基本符合	难以确定	基本符合	基本符合	完全符合	基本符合	基本符合	完全符合	基本符合	基本符合	基本符合	完全符合	基本符合	完全符合	完全符合	基本符合	完全符合	基本符合	完全符合	基本不符合	难以确定	基本符合
leNqrxbL	veEwzk17	170	数据集市	qyyE7b	职场新人时间心理账户(被试群体：只要工作三年内的职场新人!)	183.8.6.53	113.9431520	22.5791270	广东省	深圳市	MOBILE	Android	weixin		男	恋爱	本科	6000-10000	事业单位	2-3年	基本符合	完全符合	基本符合	基本符合	完全符合	难以确定	基本符合	基本符合	基本不符合	基本符合	基本不符合	基本符合	基本符合	基本符合	完全符合	基本符合	基本符合	完全符合	完全不符合	基本不符合	基本符合	基本符合	基本符合	完全符合	基本符合	完全符合	完全不符合	基本不符合	基本符合
VMJY633e	xMoVpO4e	1028	数据集市	qyyE7b	职场新人时间心理账户(被试群体：只要工作三年内的职场新人!)	61.145.176.231	113.7292200	22.9871900	广东省	东莞市	COMPUTER	Windows	Chrome		男	单身	本科	2000-4000	国有企业	一年及以下	基本符合	难以确定	难以确定	难以确定	基本符合	难以确定	基本符合	基本不符合	难以确定	基本符合	难以确定	基本符合	基本符合	难以确定	基本符合	难以确定	基本符合	基本不符合	难以确定	难以确定	完全符合	难以确定	难以确定	完全符合	基本符合	完全符合	难以确定	难以确定	难以确定
yevA3E3L	kMrjPrYM	960	数据集市	qyyE7b	职场新人时间心理账户(被试群体：只要工作三年内的职场新人!)	119.145.99.219	113.7517900	23.0206700	广东省	东莞市	COMPUTER	Windows	Chrome		男	单身	专科	2000-4000	国有企业	一年及以下	基本符合	难以确定	难以确定	难以确定	基本符合	难以确定	基本符合	基本不符合	难以确定	基本符合	难以确定	基本符合	难以确定	基本符合	基本符合	难以确定	基本符合	基本不符合	难以确定	难以确定	完全符合	难以确定	难以确定	完全符合	基本符合	完全符合	难以确定	难以确定	难以确定
Ke5PX0VL	veEVDKMG	718	数据集市	qyyE7b	职场新人时间心理账户(被试群体：只要工作三年内的职场新人!)	113.66.53.14	113.2063900	23.1590200	广东省	广州市	COMPUTER	Windows	Chrome		男	单身	本科	4000-6000	事业单位	一年及以下	难以确定	难以确定	基本不符合	难以确定	基本不符合	基本符合	基本符合	基本不符合	基本符合	基本符合	基本不符合	基本符合	基本符合	难以确定	完全符合	基本符合	基本符合	难以确定	难以确定	基本符合	难以确定	基本不符合	基本不符合	难以确定	难以确定	基本符合	基本符合	基本符合	难以确定
27ajmRbL	veE9OveG	638	数据集市	qyyE7b	职场新人时间心理账户(被试群体：只要工作三年内的职场新人!)	120.197.198.186	113.2059590	23.1657360	广东省	广州市	MOBILE	Android	weixin		男	恋爱	本科	6000-10000	民营企业	2-3年	基本符合	基本符合	难以确定	基本符合	难以确定	基本不符合	基本符合	难以确定	难以确定	基本符合	基本不符合	基本符合	基本符合	难以确定	基本符合	基本不符合	基本符合	基本符合	基本不符合	基本不符合	基本符合	基本符合	基本符合	基本符合	难以确定	基本符合	基本不符合	基本不符合	基本符合
o7jDyEKe	o7jVd1o7	572	数据集市	qyyE7b	职场新人时间心理账户(被试群体：只要工作三年内的职场新人!)	183.27.179.98	113.2937200	22.8037510	广东省	佛山市	COMPUTER	Windows	Chrome		男	单身	本科	2000-4000	事业单位	一年及以下	完全符合	基本符合	基本符合	难以确定	基本符合	难以确定	基本符合	基本不符合	难以确定	基本符合	难以确定	基本符合	难以确定	完全符合	难以确定	难以确定	基本符合	难以确定	难以确定	难以确定	完全符合	基本符合	难以确定	完全符合	基本符合	基本符合	难以确定	难以确定	难以确定
WMRqy16e	QL0XJQmL	307	数据集市	qyyE7b	职场新人时间心理账户(被试群体：只要工作三年内的职场新人!)	39.144.27.15	113.8084250	34.0102140	河南省	许昌市	MOBILE	Android	weixin		男	单身	本科	4000-6000	国有企业	1-2年	基本符合	完全符合	基本符合	完全符合	难以确定	基本符合	完全符合	基本不符合	基本不符合	完全符合	基本不符合	完全符合	完全符合	完全符合	基本符合	基本不符合	完全符合	完全符合	基本不符合	基本不符合	完全符合	完全符合	完全符合	完全符合	完全符合	完全符合	完全不符合	基本不符合	完全符合
4enB2ERe	aMgEDXyL	311	数据集市	qyyE7b	职场新人时间心理账户(被试群体：只要工作三年内的职场新人!)	113.123.219.70	117.4366210	34.6757550	山东省	枣庄市	MOBILE	Android	weixin		男	已婚	本科	4000-6000	事业单位	2-3年	完全符合	完全符合	完全符合	完全符合	完全符合	完全不符合	基本符合	难以确定	完全不符合	基本不符合	完全符合	完全符合	完全符合	完全符合	完全符合	基本符合	完全符合	完全符合	难以确定	完全不符合	完全符合	完全符合	完全符合	完全符合	基本符合	完全符合	完全不符合	完全不符合	完全符合
2MdqYlA7	8MZbvEjM	332	数据集市	qyyE7b	职场新人时间心理账户(被试群体：只要工作三年内的职场新人!)	223.104.250.140	105.7763760	29.4978480	重庆市	市辖区	MOBILE	Android	weixin		男	单身	本科	4000-6000	自由职业者/个体户	1-2年	基本符合	基本符合	基本不符合	基本符合	基本符合	基本不符合	基本符合	完全不符合	难以确定	基本符合	基本不符合	基本符合	基本符合	基本符合	完全符合	基本不符合	完全符合	基本符合	基本不符合	难以确定	基本符合	基本符合	基本符合	完全符合	难以确定	基本符合	基本不符合	基本不符合	基本符合
oe4QY0xM	nePJ1Wn7	254	数据集市	qyyE7b	职场新人时间心理账户(被试群体：只要工作三年内的职场新人!)	113.200.107.218	108.9497520	34.3754160	陕西省	西安市	MOBILE	Android	weixin		男	已婚	本科	6000-10000	民营企业	2-3年	基本符合	完全符合	基本符合	完全符合	基本符合	难以确定	基本符合	基本不符合	基本不符合	基本符合	难以确定	基本符合	基本符合	基本符合	基本符合	难以确定	基本符合	完全符合	基本不符合	基本不符合	基本符合	基本符合	完全符合	完全符合	基本符合	完全符合	基本不符合	难以确定	基本符合
5M2w6DO7	VMJg1VB7	258	数据集市	qyyE7b	职场新人时间心理账户(被试群体：只要工作三年内的职场新人!)	182.142.53.57	106.6418800	30.4739200	四川省	广安市	MOBILE	Android	weixin		男	单身	普高/中专/技校/职高	2000-4000	自由职业者/个体户	1-2年	基本符合	完全符合	基本符合	完全符合	基本符合	基本符合	完全符合	基本不符合	完全符合	完全符合	基本符合	完全符合	完全符合	基本不符合	完全符合	基本符合	完全符合	完全符合	基本符合	完全符合	完全符合	基本符合	基本符合	完全符合	完全符合	完全符合	完全符合	完全符合	完全符合
2MdqY9z7	kMrAmz0e	573	数据集市	qyyE7b	职场新人时间心理账户(被试群体：只要工作三年内的职场新人!)	60.169.77.39	116.4071700	39.9046900			COMPUTER	Windows	Chrome		女	单身	本科	6000-10000	外资企业	1-2年	完全符合	基本符合	完全符合	难以确定	基本不符合	难以确定	难以确定	完全符合	基本符合	基本符合	完全符合	完全符合	基本符合	基本符合	难以确定	基本符合	难以确定	难以确定	基本符合	基本不符合	基本不符合	完全符合	难以确定	基本符合	基本符合	基本不符合	难以确定	基本符合	难以确定
oe4QYV1M	me3QR427	572	数据集市	qyyE7b	职场新人时间心理账户(被试群体：只要工作三年内的职场新人!)	39.144.62.79	105.0938880	24.5020040	广西壮族自治区	百色市	MOBILE	Android	weixin		男	单身	本科	2000-4000	事业单位	3年以上	难以确定	基本符合	基本符合	基本符合	难以确定	基本不符合	基本符合	基本符合	基本不符合	基本符合	基本不符合	完全符合	基本符合	基本符合	基本符合	基本不符合	基本符合	基本符合	完全不符合	基本不符合	完全符合	基本符合	基本符合	完全符合	基本不符合	完全符合	基本不符合	完全不符合	基本符合
aMgkwvJM	8MZqV0De	545	数据集市	qyyE7b	职场新人时间心理账户(被试群体：只要工作三年内的职场新人!)	121.30.11.84	112.7157190	40.0080090	山西省	大同市	MOBILE	Android	weixin		女	已婚	专科	2000-4000	自由职业者/个体户	1-2年	完全符合	基本符合	完全符合	基本符合	基本符合	基本不符合	基本符合	难以确定	难以确定	基本符合	基本不符合	基本符合	完全不符合	基本符合	基本不符合	基本不符合	难以确定	基本符合	基本符合	基本不符合	基本符合	难以确定	基本符合	完全符合	基本符合	完全符合	基本符合	难以确定	基本符合
ve82kKW7	z7lV44xe	482	数据集市	qyyE7b	职场新人时间心理账户(被试群体：只要工作三年内的职场新人!)	117.25.119.237	119.6020640	26.2466000	福建省	福州市	MOBILE	Android	weixin		男	单身	本科	2000-4000	民营企业	一年及以下	难以确定	基本符合	难以确定	基本符合	基本不符合	难以确定	基本符合	基本不符合	基本不符合	基本符合	难以确定	基本符合	基本符合	基本符合	基本符合	基本不符合	基本符合	基本符合	难以确定	基本不符合	基本符合	基本符合	基本符合	基本符合	难以确定	基本符合	基本不符合	难以确定	基本符合
0eyomGB7	AM9KyNkL	472	数据集市	qyyE7b	职场新人时间心理账户(被试群体：只要工作三年内的职场新人!)	60.169.74.136	116.4071700	39.9046900			COMPUTER	Windows	Chrome		男	单身	本科	6000-10000	事业单位	2-3年	基本符合	完全符合	难以确定	完全符合	完全符合	基本符合	难以确定	基本符合	基本符合	难以确定	难以确定	基本符合	基本不符合	难以确定	基本不符合	基本符合	完全符合	基本符合	基本符合	完全符合	基本符合	难以确定	难以确定	完全符合	基本符合	基本不符合	基本符合	基本符合	完全符合
JekD8owM	leNQDdJL	463	数据集市	qyyE7b	职场新人时间心理账户(被试群体：只要工作三年内的职场新人!)	36.158.146.76	113.3036000	28.9185800	湖南省	岳阳市	MOBILE	iOS	weixin		男	已婚	本科	10000以上	外资企业	3年以上	基本符合	完全符合	基本不符合	基本符合	完全符合	基本不符合	基本不符合	完全不符合	难以确定	基本符合	基本不符合	基本符合	基本符合	基本符合	基本不符合	基本不符合	基本符合	基本符合	基本不符合	完全不符合	基本符合	难以确定	基本符合	基本符合	基本不符合	基本符合	完全不符合	基本不符合	难以确定
5LwoOGYL	KLOgN5NL	460	数据集市	qyyE7b	职场新人时间心理账户(被试群体：只要工作三年内的职场新人!)	110.181.90.250	113.2673500	40.1099900	山西省	大同市	COMPUTER	Windows	Chrome		男	单身	本科	6000-10000	国有企业	2-3年	基本符合	完全符合	基本符合	基本符合	基本符合	基本不符合	难以确定	基本符合	基本符合	基本符合	完全符合	基本符合	完全符合	基本不符合	基本符合	完全符合	基本符合	完全符合	基本不符合	基本不符合	基本符合	基本符合	基本符合	完全符合	基本符合	基本符合	基本不符合	基本不符合	基本符合
qM6wrVV7	RMW5p8XL	437	数据集市	qyyE7b	职场新人时间心理账户(被试群体：只要工作三年内的职场新人!)	171.41.64.115	115.0315247	31.1663704	湖北省	黄冈市	MOBILE	iOS	weixin		男	单身	本科	4000-6000	民营企业	一年及以下	基本符合	完全符合	基本符合	基本符合	完全符合	难以确定	基本符合	难以确定	基本符合	基本符合	基本不符合	基本符合	完全符合	基本符合	完全符合	基本符合	基本符合	基本符合	基本不符合	基本不符合	基本符合	完全符合	基本符合	完全符合	基本符合	基本符合	基本不符合	基本符合	基本符合
5LmKgv4M	kM1KkqBL	404	数据集市	qyyE7b	职场新人时间心理账户(被试群体：只要工作三年内的职场新人!)	223.104.1.96	113.2643600	23.1290800	广东省	广州市	MOBILE	Android	Chrome		男	恋爱	本科	6000-10000	事业单位	1-2年	基本符合	完全符合	完全符合	基本符合	基本符合	难以确定	基本符合	基本符合	基本不符合	难以确定	基本不符合	基本符合	基本符合	基本符合	难以确定	基本不符合	基本符合	基本符合	完全不符合	基本不符合	基本符合	基本符合	基本符合	基本符合	基本符合	基本符合	基本不符合	基本不符合	基本符合
37Kx1GOL	JekKAxYe	357	数据集市	qyyE7b	职场新人时间心理账户(被试群体：只要工作三年内的职场新人!)	60.169.75.57	118.1713800	32.3531700	安徽省	滁州市	COMPUTER	Windows	Chrome		女	恋爱	本科	4000-6000	公务员	1-2年	基本符合	难以确定	基本符合	基本符合	难以确定	基本符合	难以确定	难以确定	基本不符合	基本不符合	基本符合	难以确定	基本符合	难以确定	难以确定	完全符合	基本符合	完全符合	完全符合	难以确定	基本不符合	难以确定	基本符合	基本符合	难以确定	难以确定	基本符合	难以确定	基本符合
BMDNaJDL	8MZbjlyM	347	数据集市	qyyE7b	职场新人时间心理账户(被试群体：只要工作三年内的职场新人!)	39.188.129.180	120.9889020	30.6749600	浙江省	嘉兴市	MOBILE	Android	weixin		男	已婚	硕士	10000以上	事业单位	1-2年	完全符合	基本符合	完全符合	完全符合	完全符合	完全符合	完全符合	基本不符合	基本符合	完全符合	基本不符合	完全符合	完全符合	基本符合	完全符合	完全符合	完全符合	基本符合	完全不符合	完全符合	完全符合	基本符合	完全符合	完全符合	基本符合	基本符合	基本不符合	基本符合	基本符合
nePxkGAe	0ey4028L	334	数据集市	qyyE7b	职场新人时间心理账户(被试群体：只要工作三年内的职场新人!)	223.88.146.77	112.3860092	34.7469063	河南省	洛阳市	MOBILE	iOS	weixin		男	单身	本科	10000以上	国有企业	1-2年	完全符合	完全符合	基本符合	基本符合	基本符合	基本符合	基本符合	基本符合	基本不符合	基本符合	基本不符合	基本符合	基本符合	基本符合	基本符合	基本不符合	基本符合	基本符合	基本不符合	基本不符合	基本符合	基本符合	基本符合	基本符合	基本符合	基本符合	基本不符合	基本符合	基本符合
xMod4vB7	G7Xby38e	329	数据集市	qyyE7b	职场新人时间心理账户(被试群体：只要工作三年内的职场新人!)	120.242.132.228	116.9639100	33.6461400	安徽省	宿州市	COMPUTER	Windows	Chrome		男	恋爱	本科	6000-10000	国有企业	2-3年	难以确定	基本符合	基本符合	难以确定	难以确定	基本符合	完全符合	基本符合	基本符合	难以确定	完全符合	完全符合	基本符合	难以确定	难以确定	基本符合	完全符合	基本符合	完全符合	难以确定	难以确定	基本符合	基本不符合	难以确定	完全符合	基本符合	难以确定	基本不符合	基本符合
xLVo29ke	27aQGwr7	353	数据集市	qyyE7b	职场新人时间心理账户(被试群体：只要工作三年内的职场新人!)	218.26.55.122	112.7225120	40.0091570	山西省	大同市	MOBILE	Android	weixin		女	单身	本科	6000-10000	民营企业	3年以上	基本符合	完全符合	基本符合	基本符合	完全符合	基本不符合	基本符合	完全符合	基本不符合	基本符合	基本不符合	基本符合	完全符合	基本符合	基本符合	基本不符合	难以确定	基本符合	基本不符合	基本不符合	完全符合	基本符合	基本符合	完全符合	基本符合	基本符合	基本不符合	基本不符合	基本符合
WLGmO9jM	BMD3ggle	340	数据集市	qyyE7b	职场新人时间心理账户(被试群体：只要工作三年内的职场新人!)	223.88.98.49	113.7517000	35.3283000	河南省	新乡市	MOBILE	Android	weixin		男	已婚	本科	4000-6000	国有企业	2-3年	基本符合	基本符合	基本符合	基本符合	基本符合	基本不符合	难以确定	基本符合	基本不符合	基本符合	基本不符合	基本符合	基本符合	基本符合	基本符合	基本不符合	基本符合	基本符合	基本不符合	基本不符合	基本符合	基本符合	基本符合	基本符合	基本符合	基本符合	基本不符合	难以确定	基本符合
RMWJ49be	27amVN7A	291	数据集市	qyyE7b	职场新人时间心理账户(被试群体：只要工作三年内的职场新人!)	113.78.139.32	119.4156647	30.8795681	安徽省	宣城市	MOBILE	iOS	weixin		女	恋爱	本科	4000-6000	事业单位	3年以上	基本符合	基本符合	完全符合	基本符合	基本不符合	完全不符合	基本符合	完全符合	基本不符合	难以确定	完全不符合	完全符合	基本符合	完全符合	基本符合	基本不符合	基本符合	基本符合	基本不符合	完全不符合	基本符合	完全符合	基本符合	完全符合	基本不符合	完全符合	完全不符合	完全不符合	完全符合
veERlJ1M	kM1QDzM1	320	数据集市	qyyE7b	职场新人时间心理账户(被试群体：只要工作三年内的职场新人!)	101.45.72.202	121.5620900	31.1759850	上海市	市辖区	MOBILE	Android	weixin		女	单身	本科	6000-10000	民营企业	2-3年	基本符合	基本符合	完全符合	基本符合	难以确定	难以确定	基本符合	难以确定	难以确定	难以确定	基本不符合	基本符合	基本符合	完全符合	难以确定	难以确定	基本符合	基本符合	基本不符合	基本不符合	基本符合	完全符合	基本符合	基本符合	难以确定	基本符合	难以确定	基本符合	完全符合
pLzo6G3e	5Lm0Bwp7	304	数据集市	qyyE7b	职场新人时间心理账户(被试群体：只要工作三年内的职场新人!)	111.30.252.177	117.1573140	39.1113910	天津市	市辖区	MOBILE	Android	weixin		女	单身	本科	不足2000	学生	一年及以下	基本符合	难以确定	基本不符合	基本符合	难以确定	基本不符合	基本符合	完全不符合	基本不符合	难以确定	完全不符合	完全符合	基本符合	难以确定	基本符合	基本不符合	基本符合	难以确定	难以确定	基本不符合	难以确定	难以确定	基本符合	难以确定	基本不符合	难以确定	基本不符合	完全不符合	基本不符合
AM92QJ47	me3Eqko7	296	数据集市	qyyE7b	职场新人时间心理账户(被试群体：只要工作三年内的职场新人!)	175.5.118.165	111.6204060	26.2342690	湖南省	永州市	MOBILE	Android	weixin		男	恋爱	本科	6000-10000	国有企业	2-3年	基本符合	基本符合	完全符合	基本符合	基本符合	完全符合	完全符合	难以确定	基本不符合	基本符合	基本不符合	完全符合	基本符合	完全符合	基本符合	难以确定	基本符合	基本符合	完全不符合	完全不符合	基本符合	完全符合	完全符合	完全符合	基本符合	完全符合	基本不符合	难以确定	基本符合
leNqr9qL	kM1ymdWM	261	数据集市	qyyE7b	职场新人时间心理账户(被试群体：只要工作三年内的职场新人!)	183.216.4.165	116.2579370	28.3733920	江西省	南昌市	MOBILE	Android	weixin		男	单身	本科	4000-6000	事业单位	一年及以下	完全符合	基本符合	基本符合	基本符合	完全符合	难以确定	基本符合	基本不符合	基本符合	基本符合	基本不符合	基本符合	完全符合	难以确定	基本符合	基本符合	难以确定	基本符合	基本不符合	难以确定	基本符合	基本符合	基本符合	完全符合	基本符合	完全符合	难以确定	基本符合	基本符合
z7AVnJPL	5Lmw6DMW	256	数据集市	qyyE7b	职场新人时间心理账户(被试群体：只要工作三年内的职场新人!)	111.22.202.183	110.2876660	27.5858650	湖南省	怀化市	MOBILE	Android	weixin		男	单身	本科	4000-6000	事业单位	1-2年	基本符合	基本符合	基本符合	完全符合	基本符合	完全不符合	基本符合	基本不符合	基本不符合	基本符合	完全不符合	完全符合	完全符合	基本符合	基本符合	基本不符合	基本符合	基本符合	难以确定	基本不符合	基本符合	基本符合	完全符合	基本符合	基本符合	基本符合	基本不符合	基本不符合	基本符合
Bep9dopM	9LQJAAve	233	数据集市	qyyE7b	职场新人时间心理账户(被试群体：只要工作三年内的职场新人!)	117.182.24.219	110.2619553	22.3175964	广西壮族自治区	玉林市	MOBILE	iOS	weixin		男	单身	本科	4000-6000	事业单位	1-2年	难以确定	难以确定	难以确定	基本符合	完全符合	基本不符合	难以确定	基本不符合	基本符合	基本符合	完全符合	基本符合	基本符合	基本符合	完全符合	基本符合	基本符合	基本不符合	难以确定	难以确定	基本不符合	基本符合	基本不符合	基本符合	基本符合	难以确定	难以确定	基本不符合	基本符合
DMxoxvJe	8MZq4Rye	186	数据集市	qyyE7b	职场新人时间心理账户(被试群体：只要工作三年内的职场新人!)	120.197.196.97	113.7517900	23.0206700	广东省	东莞市	MOBILE	Android	Chrome		男	恋爱	本科	4000-6000	民营企业	一年及以下	完全符合	完全符合	基本符合	基本符合	基本符合	基本不符合	基本符合	基本符合	基本不符合	难以确定	完全不符合	基本符合	基本符合	基本符合	基本符合	难以确定	难以确定	完全符合	基本不符合	基本不符合	基本符合	基本符合	基本符合	基本符合	基本符合	完全符合	难以确定	难以确定	基本符合
4enB2b2e	WMRWlD79	251	数据集市	qyyE7b	职场新人时间心理账户(被试群体：只要工作三年内的职场新人!)	182.124.101.179	113.8040085	36.0244751	河南省	安阳市	MOBILE	iOS	weixin		男	单身	本科	4000-6000	事业单位	2-3年	完全符合	完全符合	完全符合	完全符合	完全符合	基本符合	完全符合	完全符合	基本不符合	完全符合	完全不符合	完全符合	完全符合	完全符合	完全符合	基本不符合	完全符合	完全符合	完全不符合	完全不符合	完全符合	完全符合	完全符合	完全符合	基本符合	完全符合	完全不符合	完全不符合	完全符合
27ajmjOL	z7AxB5oM	1470	数据集市	qyyE7b	职场新人时间心理账户(被试群体：只要工作三年内的职场新人!)	223.104.186.130	116.7749630	36.1898640	山东省	泰安市	COMPUTER	Windows	Chrome		女	单身	专科	2000-4000	民营企业	2-3年	基本符合	基本符合	基本不符合	基本符合	难以确定	完全不符合	基本不符合	基本不符合	难以确定	基本符合	基本符合	基本符合	基本符合	基本不符合	完全符合	基本符合	基本符合	基本不符合	基本符合	难以确定	基本符合	基本不符合	基本符合	完全符合	完全不符合	完全符合	基本不符合	完全不符合	基本不符合
p7YGnGZe	J7qoDKye	1387	数据集市	qyyE7b	职场新人时间心理账户(被试群体：只要工作三年内的职场新人!)	61.191.55.22	117.2290100	31.8205700	安徽省	合肥市	COMPUTER	Windows	Chrome		男	已婚	本科	6000-10000	民营企业	2-3年	完全符合	基本不符合	基本符合	基本符合	完全符合	完全符合	难以确定	基本符合	基本符合	完全符合	难以确定	基本符合	基本符合	完全符合	完全符合	基本不符合	基本符合	难以确定	难以确定	基本符合	难以确定	基本符合	完全符合	难以确定	难以确定	基本不符合	完全符合	基本符合	难以确定
J7B4R4ze	Ke5B6jKM	1271	数据集市	qyyE7b	职场新人时间心理账户(被试群体：只要工作三年内的职场新人!)	60.169.73.219	116.4071700	39.9046900			COMPUTER	Windows	Chrome		男	恋爱	本科	6000-10000	民营企业	2-3年	基本符合	完全符合	完全符合	基本符合	基本符合	难以确定	完全符合	基本符合	基本符合	完全符合	完全符合	难以确定	难以确定	基本符合	基本不符合	基本符合	基本符合	基本不符合	基本不符合	基本符合	难以确定	难以确定	基本符合	基本符合	完全符合	基本符合	完全符合	基本不符合	难以确定
xMod4dd7	8MZgZj73	1152	数据集市	qyyE7b	职场新人时间心理账户(被试群体：只要工作三年内的职场新人!)	223.104.192.169	116.7749630	36.1898640	山东省	泰安市	COMPUTER	Windows	Chrome		男	恋爱	本科	4000-6000	事业单位	3年以上	完全符合	基本符合	基本符合	完全符合	基本符合	基本不符合	基本符合	基本不符合	基本不符合	完全符合	基本不符合	完全符合	基本符合	完全符合	完全符合	难以确定	基本符合	基本符合	基本不符合	基本不符合	完全符合	基本符合	完全符合	完全符合	难以确定	完全符合	完全不符合	基本不符合	基本符合
AM92QKv7	KLOgw6XL	1162	数据集市	qyyE7b	职场新人时间心理账户(被试群体：只要工作三年内的职场新人!)	113.214.206.145	120.9271030	30.8389880	浙江省	嘉兴市	MOBILE	Android	weixin		男	单身	本科	4000-6000	民营企业	1-2年	基本符合	基本符合	基本不符合	难以确定	基本不符合	难以确定	基本符合	完全不符合	难以确定	难以确定	基本不符合	基本符合	基本符合	难以确定	基本符合	基本不符合	基本符合	难以确定	基本不符合	难以确定	基本符合	基本符合	难以确定	基本符合	难以确定	基本符合	基本不符合	难以确定	基本符合
z7AVnPrL	kMrAAW0e	1159	数据集市	qyyE7b	职场新人时间心理账户(被试群体：只要工作三年内的职场新人!)	121.31.245.218	116.4071700	39.9046900			COMPUTER	Windows	Chrome		女	恋爱	本科	6000-10000	外资企业	2-3年	完全符合	基本符合	基本符合	完全符合	完全符合	难以确定	基本符合	难以确定	难以确定	基本符合	基本符合	基本不符合	完全符合	基本符合	难以确定	难以确定	完全符合	完全符合	基本符合	基本不符合	基本符合	基本符合	难以确定	基本符合	难以确定	难以确定	基本不符合	基本不符合	基本符合
5M2w6pD7	p7Y55Zx7	1072	数据集市	qyyE7b	职场新人时间心理账户(被试群体：只要工作三年内的职场新人!)	121.31.245.219	116.4071700	39.9046900			COMPUTER	Windows	Chrome		男	单身	本科	6000-10000	国有企业	2-3年	难以确定	基本符合	基本不符合	基本符合	基本符合	完全符合	基本符合	完全符合	基本符合	基本符合	基本不符合	难以确定	难以确定	基本不符合	基本不符合	难以确定	基本符合	完全符合	基本符合	完全符合	完全符合	难以确定	基本符合	难以确定	完全符合	基本符合	完全符合	基本不符合	基本符合
BMDNa3qL	xeb9lYkL	929	数据集市	qyyE7b	职场新人时间心理账户(被试群体：只要工作三年内的职场新人!)	36.27.213.50	121.4557037	31.2496014	上海市	市辖区	MOBILE	iOS	weixin		男	单身	本科	6000-10000	事业单位	2-3年	基本符合	完全符合	基本符合	完全符合	基本符合	基本符合	完全符合	难以确定	基本不符合	基本符合	难以确定	基本符合	完全符合	基本符合	完全符合	基本不符合	基本符合	完全符合	基本不符合	完全不符合	基本符合	基本符合	完全符合	基本符合	完全符合	基本符合	基本不符合	难以确定	基本符合
xLVo2bbe	p7Yb8WLa	932	数据集市	qyyE7b	职场新人时间心理账户(被试群体：只要工作三年内的职场新人!)	111.226.162.134	114.5044300	37.0705500	河北省	邢台市	COMPUTER	Windows	Chrome		男	已婚	本科	6000-10000	民营企业	3年以上	完全符合	基本符合	完全符合	基本符合	完全符合	完全不符合	完全符合	基本符合	完全不符合	完全符合	基本不符合	完全符合	基本符合	完全符合	基本符合	完全不符合	完全符合	基本符合	完全符合	完全不符合	完全符合	基本符合	基本符合	完全符合	基本不符合	完全符合	完全不符合	完全符合	基本符合
DMxoxPne	Bep61w7E	906	数据集市	qyyE7b	职场新人时间心理账户(被试群体：只要工作三年内的职场新人!)	112.93.119.192	122.1210100	37.5106030	山东省	威海市	MOBILE	iOS	Safari		女	单身	本科	10000以上	国有企业	3年以上	基本符合	完全符合	基本符合	基本符合	完全符合	难以确定	基本符合	完全符合	基本不符合	基本符合	基本不符合	完全符合	完全符合	基本符合	难以确定	基本不符合	基本符合	基本符合	基本不符合	完全不符合	基本符合	完全符合	基本符合	完全符合	难以确定	基本符合	完全不符合	基本不符合	完全符合
KLOnwN37	27a88ywM	978	数据集市	qyyE7b	职场新人时间心理账户(被试群体：只要工作三年内的职场新人!)	121.31.245.232	116.4071700	39.9046900			COMPUTER	Windows	Chrome		男	恋爱	本科	4000-6000	事业单位	2-3年	完全符合	基本符合	完全符合	基本符合	完全符合	基本符合	完全符合	完全符合	难以确定	难以确定	基本符合	基本不符合	难以确定	基本不符合	基本符合	难以确定	基本符合	完全符合	难以确定	难以确定	完全符合	完全符合	基本符合	难以确定	难以确定	基本不符合	基本符合	基本不符合	基本不符合
G7XodbDM	0eyZ2obM	800	数据集市	qyyE7b	职场新人时间心理账户(被试群体：只要工作三年内的职场新人!)	112.93.119.195	122.3913000	42.5349000	辽宁省	阜新市	MOBILE	Android	weixin		女	恋爱	本科	10000以上	国有企业	一年及以下	基本符合	完全符合	基本符合	基本符合	完全符合	完全符合	基本符合	基本符合	完全符合	完全符合	基本符合	基本符合	完全符合	基本符合	基本符合	完全符合	完全符合	基本符合	基本不符合	完全不符合	基本符合	基本符合	完全符合	完全符合	基本符合	基本符合	完全符合	基本符合	基本符合
qM6wrjB7	leNQ3obL	813	数据集市	qyyE7b	职场新人时间心理账户(被试群体：只要工作三年内的职场新人!)	123.171.13.67	116.2257260	36.8777990	山东省	聊城市	COMPUTER	Windows	Chrome		女	恋爱	本科	4000-6000	民营企业	一年及以下	基本符合	完全符合	基本符合	完全符合	基本不符合	难以确定	基本符合	完全符合	基本不符合	基本符合	难以确定	基本符合	完全符合	完全符合	基本符合	基本不符合	基本符合	基本符合	基本不符合	基本不符合	基本符合	基本符合	完全符合	基本符合	基本符合	完全符合	基本不符合	难以确定	基本符合
J7B4RGEe	G7XbbZBe	891	数据集市	qyyE7b	职场新人时间心理账户(被试群体：只要工作三年内的职场新人!)	121.31.245.242	116.4071700	39.9046900			COMPUTER	Windows	Chrome		男	已婚	本科	6000-10000	民营企业	2-3年	基本符合	基本符合	完全符合	完全符合	难以确定	基本不符合	难以确定	基本不符合	难以确定	基本符合	完全符合	基本符合	基本符合	完全符合	基本符合	难以确定	基本符合	难以确定	基本符合	基本符合	基本不符合	基本不符合	基本符合	完全符合	基本符合	基本符合	完全符合	基本不符合	难以确定
xebJ6qXe	J7ql24GM	817	数据集市	qyyE7b	职场新人时间心理账户(被试群体：只要工作三年内的职场新人!)	223.104.192.137	116.7749630	36.1898640	山东省	泰安市	COMPUTER	Windows	Chrome		女	已婚	专科	2000-4000	民营企业	3年以上	基本符合	基本不符合	基本符合	完全符合	基本符合	基本符合	难以确定	基本不符合	难以确定	基本符合	基本符合	完全符合	基本符合	难以确定	完全符合	难以确定	基本符合	基本不符合	基本符合	基本符合	完全符合	基本不符合	基本符合	基本符合	基本不符合	完全符合	完全不符合	基本不符合	难以确定
AM92QXW7	veE0a9LG	831	数据集市	qyyE7b	职场新人时间心理账户(被试群体：只要工作三年内的职场新人!)	103.238.35.110	106.6302400	26.6470200	贵州省	贵阳市	COMPUTER	Windows	Chrome		女	单身	本科	4000-6000	国有企业	一年及以下	基本符合	完全符合	完全符合	完全符合	基本符合	难以确定	基本符合	完全符合	基本不符合	基本符合	基本不符合	完全符合	完全符合	基本符合	基本符合	完全不符合	基本符合	基本符合	完全不符合	基本不符合	完全符合	完全符合	基本符合	完全符合	基本符合	完全符合	完全不符合	完全不符合	完全符合
oe4QYBxM	5LwRkdz7	774	数据集市	qyyE7b	职场新人时间心理账户(被试群体：只要工作三年内的职场新人!)	120.14.146.240	114.6928200	37.1207600	河北省	邢台市	COMPUTER	Windows	Chrome		女	已婚	本科	6000-10000	民营企业	2-3年	完全符合	基本符合	完全符合	基本符合	完全符合	基本不符合	完全符合	完全符合	完全不符合	完全符合	基本不符合	完全符合	基本符合	完全符合	基本符合	完全不符合	完全符合	完全符合	完全不符合	完全不符合	基本符合	完全符合	完全符合	基本符合	基本符合	完全符合	基本符合	完全不符合	完全符合
5LmKg9OM	KLOgQEYL	840	数据集市	qyyE7b	职场新人时间心理账户(被试群体：只要工作三年内的职场新人!)	113.214.222.112	120.1551500	30.2741500	浙江省	杭州市	COMPUTER	Windows	Chrome		男	单身	本科	4000-6000	民营企业	1-2年	基本符合	难以确定	基本不符合	基本符合	基本不符合	难以确定	基本符合	完全不符合	基本不符合	基本符合	基本不符合	完全符合	基本符合	基本符合	难以确定	难以确定	基本符合	难以确定	基本不符合	基本不符合	基本符合	基本符合	基本符合	基本符合	基本不符合	基本符合	基本不符合	难以确定	基本符合
xLVo2GRe	8MZPqW8L	804	数据集市	qyyE7b	职场新人时间心理账户(被试群体：只要工作三年内的职场新人!)	121.31.245.237	116.4071700	39.9046900			COMPUTER	Windows	Chrome		男	恋爱	本科	6000-10000	民营企业	2-3年	基本符合	完全符合	难以确定	难以确定	完全符合	基本符合	完全符合	完全符合	基本不符合	基本不符合	难以确定	基本符合	难以确定	难以确定	完全符合	完全符合	基本符合	基本符合	基本不符合	难以确定	基本不符合	基本符合	完全符合	基本符合	基本符合	基本不符合	基本符合	难以确定	难以确定
9LQqQvWL	z7AWooeD	692	数据集市	qyyE7b	职场新人时间心理账户(被试群体：只要工作三年内的职场新人!)	223.104.14.23	109.5810070	19.5210000	海南省	儋州市	MOBILE	iOS	Safari		女	单身	本科	6000-10000	国有企业	2-3年	基本符合	基本符合	完全符合	完全符合	基本符合	难以确定	基本符合	完全符合	基本不符合	基本符合	基本不符合	基本符合	完全符合	基本符合	难以确定	基本不符合	基本符合	基本符合	基本不符合	完全不符合	基本符合	完全符合	基本符合	完全符合	难以确定	基本符合	基本不符合	基本不符合	完全符合
9LQqoEAL	nePJQ4v7	735	数据集市	qyyE7b	职场新人时间心理账户(被试群体：只要工作三年内的职场新人!)	106.85.177.170	107.3162500	29.5946980	重庆市	市辖区	MOBILE	Android	weixin		男	恋爱	本科	4000-6000	事业单位	2-3年	基本符合	完全符合	基本符合	难以确定	基本符合	难以确定	基本符合	基本符合	基本不符合	基本符合	难以确定	基本符合	完全符合	完全符合	基本符合	基本不符合	基本符合	完全符合	基本不符合	基本不符合	基本符合	基本符合	基本符合	基本符合	难以确定	完全符合	基本不符合	难以确定	基本符合
kMrxO2YL	veEKqlP7	758	数据集市	qyyE7b	职场新人时间心理账户(被试群体：只要工作三年内的职场新人!)	119.251.182.50	116.0781690	38.6709010	河北省	沧州市	MOBILE	Android	weixin		女	已婚	本科	4000-6000	国有企业	3年以上	完全符合	难以确定	基本符合	基本符合	基本不符合	基本不符合	基本符合	完全不符合	基本不符合	基本符合	完全不符合	完全符合	完全符合	基本不符合	难以确定	完全不符合	难以确定	完全不符合	基本不符合	完全不符合	基本符合	基本不符合	难以确定	基本符合	基本符合	完全符合	完全不符合	基本不符合	基本不符合
p7YGzwle	4enD5rA7	737	数据集市	qyyE7b	职场新人时间心理账户(被试群体：只要工作三年内的职场新人!)	223.104.175.126	123.4631000	41.6771800	辽宁省	沈阳市	COMPUTER	Windows	Chrome		女	恋爱	本科	4000-6000	国有企业	1-2年	基本符合	基本符合	基本符合	基本符合	基本符合	基本不符合	完全符合	难以确定	基本不符合	基本符合	基本不符合	完全符合	完全符合	基本符合	基本符合	基本不符合	基本符合	基本符合	基本不符合	基本不符合	基本符合	基本符合	基本符合	基本符合	基本不符合	基本符合	基本不符合	基本不符合	基本符合
5LmKRYzM	z7APWz9M	690	数据集市	qyyE7b	职场新人时间心理账户(被试群体：只要工作三年内的职场新人!)	27.208.109.45	122.0339000	37.1878310	山东省	威海市	MOBILE	Android	weixin		男	已婚	本科	4000-6000	事业单位	3年以上	难以确定	基本不符合	基本不符合	难以确定	完全符合	难以确定	基本符合	基本不符合	完全符合	完全符合	完全不符合	完全符合	完全符合	难以确定	完全符合	难以确定	完全符合	难以确定	基本不符合	基本不符合	基本符合	完全不符合	基本不符合	基本不符合	基本不符合	完全符合	基本不符合	完全不符合	基本不符合
xebJwvne	5Lm9lnAL	639	数据集市	qyyE7b	职场新人时间心理账户(被试群体：只要工作三年内的职场新人!)	125.211.195.159	122.1210100	37.5106030	山东省	威海市	MOBILE	iOS	Safari		男	单身	本科	10000以上	事业单位	2-3年	基本符合	基本符合	完全符合	完全符合	完全符合	难以确定	基本符合	基本符合	基本不符合	基本符合	基本不符合	完全符合	完全符合	基本符合	基本符合	基本不符合	基本符合	基本符合	基本不符合	完全不符合	完全符合	基本符合	基本符合	完全符合	难以确定	基本符合	基本不符合	基本不符合	完全符合
WLGmz2pM	0ey4x4VL	617	数据集市	qyyE7b	职场新人时间心理账户(被试群体：只要工作三年内的职场新人!)	61.242.150.51	114.3423400	30.5453900	湖北省	湖北省	COMPUTER	Windows	Chrome		女	恋爱	本科	6000-10000	民营企业	2-3年	完全符合	难以确定	基本符合	基本符合	完全符合	难以确定	基本符合	基本不符合	难以确定	基本符合	基本不符合	完全符合	完全符合	基本符合	基本符合	难以确定	基本符合	难以确定	完全不符合	基本不符合	完全符合	基本符合	基本符合	完全符合	基本符合	完全符合	基本不符合	基本不符合	基本符合
veERzyJM	p7YWo20e	640	数据集市	qyyE7b	职场新人时间心理账户(被试群体：只要工作三年内的职场新人!)	111.44.207.80	102.0489500	36.8207000	青海省	海东市	MOBILE	Android	weixin		男	已婚	本科	10000以上	国有企业	3年以上	基本符合	完全符合	完全符合	基本符合	基本符合	难以确定	基本符合	难以确定	难以确定	基本符合	难以确定	基本符合	完全符合	基本符合	基本符合	难以确定	基本符合	基本符合	难以确定	难以确定	完全符合	基本符合	基本符合	完全符合	完全符合	完全符合	基本不符合	基本不符合	完全符合
RMWJz1Be	o7jJ0l7w	726	数据集市	qyyE7b	职场新人时间心理账户(被试群体：只要工作三年内的职场新人!)	140.75.169.54	121.4454700	37.5110400	山东省	烟台市	TABLET	iOS	weixin		女	已婚	本科	4000-6000	国有企业	3年以上	难以确定	基本符合	完全符合	基本符合	基本符合	难以确定	基本符合	基本不符合	基本符合	完全符合	基本不符合	完全符合	难以确定	基本符合	基本符合	基本符合	基本不符合	基本符合	难以确定	基本不符合	基本符合	难以确定	基本符合	基本符合	难以确定	基本符合	基本不符合	基本不符合	基本符合
pLzok0Ke	p7YWNkbe	618	数据集市	qyyE7b	职场新人时间心理账户(被试群体：只要工作三年内的职场新人!)	123.180.240.204	115.7300400	37.7251900	河北省	衡水市	COMPUTER	Windows	Chrome		女	恋爱	专科	2000-4000	事业单位	1-2年	完全符合	基本符合	难以确定	基本符合	基本符合	难以确定	基本符合	基本不符合	难以确定	基本符合	难以确定	完全符合	完全符合	基本符合	完全符合	基本符合	难以确定	难以确定	难以确定	基本符合	难以确定	基本不符合	基本符合	难以确定	基本符合	基本符合	难以确定	基本不符合	基本符合
QL0r98DM	WMRGQD79	600	数据集市	qyyE7b	职场新人时间心理账户(被试群体：只要工作三年内的职场新人!)	112.250.125.69	117.1352600	36.1919800	山东省	泰安市	COMPUTER	Windows	Chrome		女	单身	本科	4000-6000	事业单位	1-2年	基本符合	完全符合	基本符合	完全符合	完全符合	基本符合	基本符合	完全符合	完全符合	完全符合	难以确定	基本符合	完全符合	基本符合	难以确定	基本符合	完全符合	完全符合	基本不符合	难以确定	完全符合	基本符合	基本符合	完全符合	基本符合	完全符合	基本不符合	基本符合	基本符合
27ajrO6L	veEQbV1e	651	数据集市	qyyE7b	职场新人时间心理账户(被试群体：只要工作三年内的职场新人!)	183.218.61.66	114.7715700	25.6772000	江西省	赣州市	COMPUTER	Windows	Chrome		男	恋爱	本科	6000-10000	民营企业	1-2年	基本符合	基本符合	基本不符合	基本符合	完全符合	基本符合	基本符合	基本不符合	基本不符合	完全符合	完全不符合	基本符合	完全符合	基本符合	基本符合	基本不符合	基本符合	难以确定	基本不符合	基本不符合	基本符合	基本符合	基本符合	完全符合	基本符合	基本符合	基本不符合	基本符合	基本符合
o7jD4bde	5Lm9Y8dL	690	数据集市	qyyE7b	职场新人时间心理账户(被试群体：只要工作三年内的职场新人!)	121.31.245.247	116.4071700	39.9046900			COMPUTER	Windows	Chrome		男	已婚	本科	6000-10000	民营企业	2-3年	完全符合	基本符合	基本符合	完全符合	完全符合	难以确定	基本符合	难以确定	基本符合	基本符合	完全符合	完全符合	基本符合	难以确定	难以确定	完全符合	基本符合	完全符合	基本符合	基本不符合	难以确定	基本不符合	基本符合	难以确定	基本符合	完全符合	基本符合	完全符合	难以确定
oe4Q9jXM	37K99veE	562	数据集市	qyyE7b	职场新人时间心理账户(被试群体：只要工作三年内的职场新人!)	123.13.203.181	113.4879400	34.1404800	河南省	许昌市	MOBILE	Android	weixin		女	已婚	普高/中专/技校/职高	4000-6000	民营企业	3年以上	完全符合	基本符合	完全符合	完全符合	基本符合	基本不符合	基本符合	难以确定	完全不符合	基本符合	难以确定	完全符合	完全符合	基本符合	基本符合	完全不符合	基本符合	基本符合	基本不符合	完全不符合	基本符合	基本符合	基本符合	完全符合	难以确定	完全符合	完全不符合	完全不符合	基本符合
aMgkqGgM	JekK5DNe	590	数据集市	qyyE7b	职场新人时间心理账户(被试群体：只要工作三年内的职场新人!)	121.201.30.26	122.3913000	42.5349000	辽宁省	阜新市	MOBILE	Android	weixin		女	恋爱	硕士	6000-10000	事业单位	1-2年	完全符合	基本符合	基本符合	完全符合	基本符合	基本符合	完全符合	基本符合	基本符合	完全符合	基本不符合	基本符合	完全符合	基本符合	基本符合	难以确定	基本符合	完全符合	完全不符合	完全不符合	基本符合	完全符合	基本符合	基本符合	完全符合	完全符合	完全不符合	基本符合	基本符合
0eyowXQ7	VMJndVBM	556	数据集市	qyyE7b	职场新人时间心理账户(被试群体：只要工作三年内的职场新人!)	113.129.140.63	116.2250010	36.8756010	山东省	聊城市	COMPUTER	Windows	Chrome		男	单身	本科	2000-4000	民营企业	一年及以下	基本符合	完全符合	基本符合	基本符合	难以确定	基本符合	基本符合	完全符合	基本不符合	基本符合	基本不符合	基本符合	基本符合	完全符合	基本符合	基本不符合	基本符合	完全符合	基本不符合	基本不符合	基本符合	基本符合	完全符合	完全符合	基本符合	基本符合	基本不符合	基本不符合	基本符合
ve829xx7	ve8g58gL	614	数据集市	qyyE7b	职场新人时间心理账户(被试群体：只要工作三年内的职场新人!)	10.138.81.51	117.0113000	32.6320330	安徽省	淮南市	MOBILE	Android	weixin		男	已婚	普高/中专/技校/职高	4000-6000	国有企业	3年以上	完全符合	难以确定	基本符合	基本符合	基本符合	基本符合	完全符合	难以确定	难以确定	基本符合	基本不符合	基本符合	完全符合	基本符合	完全符合	难以确定	基本符合	基本符合	基本不符合	难以确定	基本符合	基本符合	基本符合	完全符合	基本符合	完全符合	基本符合	难以确定	基本符合
5LmKRGzM	J7qPg6M0	588	数据集市	qyyE7b	职场新人时间心理账户(被试群体：只要工作三年内的职场新人!)	122.228.236.82	116.4071700	39.9046900			MOBILE	Android	weixin		女	已婚	硕士	10000以上	公务员	2-3年	基本符合	基本符合	完全符合	基本符合	基本符合	基本符合	完全符合	基本符合	基本不符合	基本符合	难以确定	完全符合	完全符合	基本符合	完全符合	基本不符合	基本符合	基本符合	基本不符合	基本不符合	完全符合	基本符合	基本符合	完全符合	基本符合	完全符合	基本不符合	难以确定	完全符合
xebJwxne	Ke5BbxOM	632	数据集市	qyyE7b	职场新人时间心理账户(被试群体：只要工作三年内的职场新人!)	221.219.18.53	116.4430000	39.8957700	北京市	市辖区	COMPUTER	Windows	Chrome		女	单身	本科	4000-6000	民营企业	1-2年	基本符合	基本符合	基本符合	完全符合	基本符合	基本符合	完全符合	基本符合	难以确定	基本符合	基本符合	完全符合	完全符合	基本符合	基本符合	难以确定	基本符合	基本符合	基本不符合	基本不符合	基本符合	基本符合	基本符合	完全符合	基本符合	完全符合	基本不符合	基本符合	完全符合
BMDNKVoL	AM9RDZn7	590	数据集市	qyyE7b	职场新人时间心理账户(被试群体：只要工作三年内的职场新人!)	114.242.249.159	116.4071700	39.9046900	北京市	北京市	COMPUTER	Windows	Chrome		女	恋爱	本科	6000-10000	民营企业	2-3年	基本符合	基本符合	基本符合	完全符合	基本符合	基本符合	完全符合	基本符合	难以确定	基本符合	基本符合	完全符合	完全符合	基本符合	完全符合	难以确定	基本符合	基本符合	基本不符合	基本不符合	完全符合	基本符合	基本符合	基本符合	基本符合	完全符合	基本不符合	基本符合	基本符合
nePx3rne	4enw3BM1	579	数据集市	qyyE7b	职场新人时间心理账户(被试群体：只要工作三年内的职场新人!)	223.104.38.101	116.4071700	39.9046900	北京市	北京市	COMPUTER	Linux	Chrome		女	已婚	硕士	10000以上	事业单位	2-3年	基本符合	基本符合	完全符合	基本符合	基本符合	基本符合	完全符合	基本符合	基本不符合	基本符合	难以确定	完全符合	完全符合	基本符合	完全符合	基本不符合	基本符合	基本符合	基本不符合	基本不符合	完全符合	基本符合	基本符合	完全符合	基本符合	完全符合	基本不符合	难以确定	完全符合
veERzoJM	9LQxgWb7	620	数据集市	qyyE7b	职场新人时间心理账户(被试群体：只要工作三年内的职场新人!)	106.122.108.78	117.9169450	24.4965230	福建省	漳州市	MOBILE	Android	weixin		男	单身	专科	4000-6000	事业单位	2-3年	完全符合	难以确定	基本不符合	难以确定	完全符合	基本符合	完全符合	完全不符合	完全不符合	基本符合	完全不符合	基本符合	完全符合	基本符合	基本不符合	难以确定	完全符合	基本符合	完全不符合	基本不符合	完全符合	完全符合	难以确定	完全符合	完全符合	完全符合	完全不符合	基本不符合	难以确定
RMWJzgBe	QL0XJv0L	573	数据集市	qyyE7b	职场新人时间心理账户(被试群体：只要工作三年内的职场新人!)	1.88.120.244	115.9228973	40.0933914	北京市	市辖区	MOBILE	iOS	weixin		女	单身	本科	4000-6000	民营企业	一年及以下	完全符合	基本符合	完全符合	基本符合	基本符合	基本符合	完全符合	完全符合	基本不符合	完全符合	基本不符合	完全符合	完全符合	基本符合	完全符合	基本不符合	基本符合	完全符合	完全不符合	基本不符合	完全符合	完全符合	基本符合	完全符合	完全符合	基本符合	基本不符合	难以确定	完全符合
VMJYzKwe	nePJzbv7	634	数据集市	qyyE7b	职场新人时间心理账户(被试群体：只要工作三年内的职场新人!)	39.73.242.250	121.4342900	37.5204590	山东省	烟台市	MOBILE	Android	weixin		女	单身	本科	6000-10000	外资企业	3年以上	基本符合	难以确定	基本符合	基本符合	难以确定	难以确定	基本符合	难以确定	基本不符合	难以确定	完全不符合	基本符合	基本符合	难以确定	难以确定	完全不符合	基本不符合	基本不符合	完全不符合	完全不符合	难以确定	基本符合	基本符合	完全符合	完全符合	完全符合	基本不符合	难以确定	基本符合
Ke5P93vL	ve8Nxd7p	577	数据集市	qyyE7b	职场新人时间心理账户(被试群体：只要工作三年内的职场新人!)	103.238.35.238	106.6302400	26.6470200	贵州省	贵阳市	COMPUTER	Windows	Chrome		女	恋爱	硕士	4000-6000	民营企业	1-2年	基本符合	完全符合	完全符合	基本符合	基本符合	难以确定	基本符合	完全符合	基本不符合	基本符合	基本符合	完全符合	完全符合	完全符合	基本符合	完全不符合	基本符合	完全符合	完全不符合	完全不符合	完全符合	完全符合	完全符合	完全符合	基本符合	完全符合	完全不符合	完全不符合	完全符合
z7l5nEgL	ve8YjEXM	601	数据集市	qyyE7b	职场新人时间心理账户(被试群体：只要工作三年内的职场新人!)	115.50.249.175	112.3783100	34.6432000	河南省	洛阳市	COMPUTER	Windows	Chrome		男	已婚	本科	6000-10000	民营企业	3年以上	完全符合	基本符合	基本不符合	难以确定	基本符合	完全不符合	基本符合	基本不符合	难以确定	基本符合	完全不符合	完全符合	基本符合	难以确定	基本符合	基本不符合	难以确定	基本符合	基本不符合	难以确定	完全符合	基本不符合	难以确定	基本符合	难以确定	完全符合	基本不符合	完全不符合	难以确定
o7jD4zde	5M2prmDL	496	数据集市	qyyE7b	职场新人时间心理账户(被试群体：只要工作三年内的职场新人!)	42.103.3.211	124.5975000	48.1962000	黑龙江省	齐齐哈尔市	MOBILE	Android	weixin		男	已婚	本科	6000-10000	国有企业	3年以上	完全符合	完全符合	基本符合	基本符合	完全符合	基本符合	基本符合	基本符合	完全不符合	完全符合	完全不符合	完全符合	基本符合	完全符合	基本符合	完全不符合	基本符合	完全符合	完全不符合	完全不符合	完全符合	基本符合	完全符合	完全符合	完全符合	完全符合	完全不符合	基本不符合	基本符合
oe4Q9aXM	WMRDNw6L	597	数据集市	qyyE7b	职场新人时间心理账户(被试群体：只要工作三年内的职场新人!)	124.226.218.233	116.4071700	39.9046900			COMPUTER	Windows	Chrome		女	恋爱	本科	6000-10000	民营企业	2-3年	基本符合	完全符合	难以确定	完全符合	完全符合	基本符合	难以确定	基本符合	基本符合	基本不符合	完全符合	完全符合	基本符合	难以确定	难以确定	基本符合	难以确定	基本符合	基本符合	基本不符合	难以确定	基本不符合	基本符合	基本符合	难以确定	基本不符合	完全符合	基本符合	完全符合
2MdqQJW7	G7XAWD5L	583	数据集市	qyyE7b	职场新人时间心理账户(被试群体：只要工作三年内的职场新人!)	117.136.80.130	102.7097300	25.0453000	云南省	云南省	COMPUTER	Windows	Chrome		女	恋爱	本科	6000-10000	公务员	2-3年	难以确定	基本符合	完全符合	基本符合	基本不符合	基本不符合	基本符合	完全符合	难以确定	基本符合	基本不符合	基本符合	完全符合	基本符合	基本符合	难以确定	基本符合	完全符合	难以确定	难以确定	基本符合	完全符合	难以确定	基本符合	难以确定	基本符合	难以确定	基本不符合	基本符合
aMgkqNgM	5LwR9y27	567	数据集市	qyyE7b	职场新人时间心理账户(被试群体：只要工作三年内的职场新人!)	182.97.117.177	114.7827120	25.6846180	江西省	赣州市	MOBILE	Android	weixin		女	单身	本科	6000-10000	民营企业	一年及以下	完全符合	基本符合	基本符合	完全符合	完全符合	基本符合	基本符合	基本不符合	完全不符合	基本符合	完全不符合	基本符合	完全符合	完全符合	基本符合	完全符合	完全符合	基本符合	完全不符合	基本不符合	基本符合	完全符合	基本符合	完全符合	基本符合	完全符合	基本不符合	基本符合	完全符合
5M2w9R87	5LwRA0v7	532	数据集市	qyyE7b	职场新人时间心理账户(被试群体：只要工作三年内的职场新人!)	182.97.232.234	121.4557037	31.2496014	上海市	市辖区	MOBILE	iOS	weixin		女	单身	硕士	10000以上	外资企业	1-2年	基本符合	完全符合	基本符合	难以确定	基本符合	难以确定	基本符合	难以确定	基本不符合	基本符合	难以确定	完全符合	基本符合	完全符合	基本符合	难以确定	基本符合	完全符合	难以确定	基本不符合	基本符合	基本符合	完全符合	完全符合	基本符合	完全符合	难以确定	基本符合	基本符合
J7qz5mqL	veEK8VP7	587	数据集市	qyyE7b	职场新人时间心理账户(被试群体：只要工作三年内的职场新人!)	58.22.113.90	119.2965900	26.0998200	福建省	福建省	MOBILE	iOS	weixin		女	单身	专科	4000-6000	外资企业	1-2年	基本符合	完全符合	基本符合	基本符合	完全符合	基本符合	完全符合	基本符合	基本符合	完全符合	基本不符合	基本符合	基本符合	完全符合	基本符合	基本符合	完全符合	基本符合	完全不符合	难以确定	基本符合	基本符合	基本符合	完全符合	基本符合	完全符合	基本符合	基本符合	完全符合
qM6w9xd7	nePyWvYM	442	数据集市	qyyE7b	职场新人时间心理账户(被试群体：只要工作三年内的职场新人!)	112.253.36.10	114.7408400	36.7284900	河北省	邯郸市	COMPUTER	Windows	Chrome		男	恋爱	硕士	6000-10000	民营企业	2-3年	基本符合	完全符合	基本符合	基本符合	难以确定	基本不符合	基本符合	基本符合	基本不符合	难以确定	基本不符合	完全符合	基本符合	基本符合	基本符合	难以确定	基本符合	基本符合	基本不符合	基本不符合	基本符合	基本符合	完全符合	基本符合	难以确定	基本符合	基本不符合	基本不符合	基本符合
ve829JW7	5LwaE6Ml	524	数据集市	qyyE7b	职场新人时间心理账户(被试群体：只要工作三年内的职场新人!)	121.204.115.187	119.5773720	25.9469570	福建省	福州市	MOBILE	Android	weixin		男	单身	本科	4000-6000	事业单位	1-2年	基本符合	难以确定	基本符合	基本符合	基本符合	难以确定	基本符合	基本不符合	基本不符合	基本符合	基本不符合	基本符合	基本符合	基本符合	基本符合	难以确定	基本符合	基本符合	基本不符合	基本不符合	基本符合	基本符合	基本符合	基本符合	基本不符合	基本符合	基本不符合	基本不符合	难以确定
J7qz5m2L	KLON5px7	439	数据集市	qyyE7b	职场新人时间心理账户(被试群体：只要工作三年内的职场新人!)	183.229.200.224	106.3061510	29.5758460	重庆市	市辖区	MOBILE	Android	weixin		男	已婚	专科	6000-10000	民营企业	3年以上	难以确定	难以确定	基本符合	基本符合	基本符合	基本不符合	难以确定	难以确定	基本不符合	基本符合	难以确定	基本符合	基本符合	难以确定	基本符合	难以确定	基本符合	难以确定	难以确定	难以确定	基本符合	基本符合	难以确定	基本符合	难以确定	基本符合	难以确定	基本不符合	基本符合
5LmKRZzM	DMxP8gnM	576	数据集市	qyyE7b	职场新人时间心理账户(被试群体：只要工作三年内的职场新人!)	36.148.32.202	119.4493080	32.7833750	江苏省	扬州市	MOBILE	iOS	weixin		男	单身	本科	6000-10000	国有企业	1-2年	基本符合	基本符合	完全符合	完全符合	难以确定	基本不符合	基本符合	基本符合	完全不符合	基本符合	基本不符合	完全符合	完全符合	基本符合	基本符合	基本不符合	基本符合	完全符合	基本不符合	基本不符合	基本符合	基本符合	完全符合	基本符合	基本不符合	完全符合	基本不符合	基本不符合	基本符合
0eyowQB7	z7A4ZwPM	513	数据集市	qyyE7b	职场新人时间心理账户(被试群体：只要工作三年内的职场新人!)	183.240.211.83	114.1292420	22.6146800	广东省	深圳市	MOBILE	Android	weixin		女	已婚	本科	6000-10000	民营企业	3年以上	完全符合	基本符合	基本符合	基本符合	完全符合	完全不符合	完全符合	完全符合	完全不符合	完全符合	完全不符合	完全符合	完全符合	完全符合	基本符合	完全不符合	完全符合	完全符合	完全不符合	完全不符合	完全符合	完全符合	完全符合	完全符合	基本符合	完全符合	完全不符合	完全不符合	完全符合
9LQqoybL	BMDPYylM	547	数据集市	qyyE7b	职场新人时间心理账户(被试群体：只要工作三年内的职场新人!)	113.16.196.80	116.4071700	39.9046900			COMPUTER	Windows	Chrome		女	恋爱	本科	4000-6000	公务员	1-2年	难以确定	基本符合	完全符合	基本符合	基本符合	完全符合	完全符合	难以确定	基本符合	难以确定	难以确定	基本不符合	基本不符合	基本符合	难以确定	难以确定	基本符合	完全符合	难以确定	完全符合	完全符合	基本符合	基本不符合	难以确定	难以确定	基本符合	难以确定	基本符合	基本符合
kMrxO6EL	yevo8AAM	465	数据集市	qyyE7b	职场新人时间心理账户(被试群体：只要工作三年内的职场新人!)	175.167.146.157	123.4292500	41.8357100	辽宁省	辽宁省	COMPUTER	Windows	Chrome		女	单身	本科	2000-4000	民营企业	1-2年	基本符合	基本符合	完全符合	基本符合	基本符合	基本不符合	基本符合	基本符合	基本不符合	基本符合	基本不符合	完全符合	完全符合	基本符合	基本符合	基本不符合	基本符合	基本符合	基本不符合	基本不符合	基本符合	基本符合	基本符合	完全符合	难以确定	基本符合	基本不符合	基本不符合	基本符合
p7YGzRze	oe4gb9DL	513	数据集市	qyyE7b	职场新人时间心理账户(被试群体：只要工作三年内的职场新人!)	61.158.146.120	114.0204260	32.9829380	河南省	驻马店市	MOBILE	Android	weixin		男	恋爱	本科	4000-6000	事业单位	1-2年	基本符合	基本符合	基本符合	完全符合	基本符合	基本符合	基本符合	基本符合	基本不符合	完全符合	基本不符合	基本符合	基本符合	基本符合	完全符合	基本不符合	基本符合	基本符合	基本不符合	基本不符合	基本符合	基本符合	基本符合	完全符合	基本符合	完全符合	基本不符合	基本符合	基本符合
G7XozndM	Jekk1wez	490	数据集市	qyyE7b	职场新人时间心理账户(被试群体：只要工作三年内的职场新人!)	119.48.251.41	109.5806198	19.5206280	海南省	儋州市	MOBILE	iOS	weixin		女	已婚	本科	6000-10000	外资企业	3年以上	基本不符合	难以确定	基本符合	基本符合	完全符合	基本不符合	基本符合	基本符合	基本不符合	基本符合	完全不符合	基本符合	基本符合	难以确定	基本符合	基本不符合	基本符合	难以确定	基本不符合	基本不符合	基本符合	基本符合	难以确定	完全符合	基本符合	基本符合	基本不符合	基本不符合	基本符合
kM1r9jk7	xLVjw2kL	496	数据集市	qyyE7b	职场新人时间心理账户(被试群体：只要工作三年内的职场新人!)	120.216.172.177	114.1992500	35.6046500	河南省	鹤壁市	MOBILE	Android	weixin		男	单身	本科	4000-6000	民营企业	2-3年	完全符合	完全符合	完全符合	完全符合	基本不符合	基本不符合	完全符合	完全符合	完全不符合	完全符合	基本不符合	完全符合	完全符合	完全符合	完全符合	基本不符合	完全符合	完全符合	完全不符合	完全不符合	完全符合	完全符合	完全符合	完全符合	完全符合	完全符合	完全不符合	基本不符合	完全符合
qM6w9xV7	AM9Rvdz7	481	数据集市	qyyE7b	职场新人时间心理账户(被试群体：只要工作三年内的职场新人!)	223.104.108.32	114.1992416	35.6048470	河南省	鹤壁市	MOBILE	iOS	weixin		男	单身	本科	4000-6000	国有企业	2-3年	完全符合	完全符合	完全符合	完全符合	基本不符合	基本不符合	完全符合	完全符合	完全不符合	完全符合	基本不符合	完全符合	完全符合	完全符合	完全符合	基本不符合	完全符合	完全符合	完全不符合	完全不符合	完全符合	完全符合	完全符合	完全符合	完全符合	完全符合	完全不符合	基本不符合	完全符合
5LmKRZ4M	veEQQ9Je	422	数据集市	qyyE7b	职场新人时间心理账户(被试群体：只要工作三年内的职场新人!)	223.104.145.254	119.4486860	31.4276620	江苏省	常州市	MOBILE	Android	weixin		男	已婚	本科	6000-10000	事业单位	2-3年	完全符合	完全符合	完全符合	完全符合	基本符合	基本符合	完全符合	完全符合	基本不符合	基本符合	基本不符合	完全符合	完全符合	完全符合	完全符合	基本符合	基本符合	完全符合	完全不符合	完全不符合	完全符合	完全符合	完全符合	基本符合	完全符合	基本符合	完全不符合	基本不符合	基本符合
me3dDlbM	0eyPjq8L	516	数据集市	qyyE7b	职场新人时间心理账户(被试群体：只要工作三年内的职场新人!)	183.61.164.84	116.4071700	39.9046900			COMPUTER	Windows	Chrome		男	恋爱	本科	6000-10000	国有企业	1-2年	完全符合	基本符合	难以确定	基本符合	基本符合	基本不符合	难以确定	基本符合	难以确定	基本不符合	难以确定	基本符合	基本符合	难以确定	基本符合	完全符合	基本符合	基本符合	完全符合	难以确定	基本不符合	完全符合	完全符合	基本符合	难以确定	基本符合	基本符合	难以确定	基本不符合
xebJwpRe	kM1wX9nL	436	数据集市	qyyE7b	职场新人时间心理账户(被试群体：只要工作三年内的职场新人!)	117.136.7.96	124.8852120	48.4772400	黑龙江省	齐齐哈尔市	MOBILE	Android	weixin		女	单身	本科	4000-6000	国有企业	1-2年	基本符合	基本符合	基本符合	基本符合	基本符合	难以确定	基本符合	基本符合	基本不符合	难以确定	难以确定	基本符合	基本符合	基本符合	基本符合	难以确定	基本不符合	难以确定	基本不符合	难以确定	基本符合	基本符合	基本符合	基本符合	难以确定	基本符合	基本不符合	难以确定	基本符合
37KxzYOL	G7Xb86Be	417	数据集市	qyyE7b	职场新人时间心理账户(被试群体：只要工作三年内的职场新人!)	117.136.7.108	124.8828360	48.4768150	黑龙江省	齐齐哈尔市	MOBILE	Android	weixin		女	单身	本科	4000-6000	国有企业	1-2年	基本符合	基本符合	基本符合	基本符合	基本符合	难以确定	基本符合	基本符合	基本不符合	难以确定	难以确定	基本符合	基本符合	基本符合	基本符合	难以确定	基本不符合	难以确定	基本不符合	难以确定	基本符合	基本符合	基本符合	基本符合	难以确定	基本符合	基本不符合	难以确定	基本符合
nePx3QAe	J7ql1nGM	466	数据集市	qyyE7b	职场新人时间心理账户(被试群体：只要工作三年内的职场新人!)	223.104.17.5	124.8814120	48.4749050	黑龙江省	齐齐哈尔市	MOBILE	Android	weixin		女	单身	本科	4000-6000	国有企业	1-2年	基本符合	基本符合	基本符合	基本符合	基本符合	难以确定	基本符合	基本符合	基本不符合	难以确定	难以确定	基本符合	基本符合	基本符合	基本符合	难以确定	基本不符合	难以确定	基本不符合	难以确定	难以确定	基本符合	基本符合	基本符合	难以确定	基本符合	基本不符合	难以确定	基本符合
8MZEzjve	DMxPJKmM	490	数据集市	qyyE7b	职场新人时间心理账户(被试群体：只要工作三年内的职场新人!)	112.17.238.170	120.2909130	30.1452610	浙江省	杭州市	MOBILE	Android	weixin		男	恋爱	普高/中专/技校/职高	6000-10000	民营企业	一年及以下	基本符合	完全符合	完全符合	基本符合	完全符合	基本符合	完全符合	完全符合	基本不符合	完全符合	完全不符合	完全符合	完全符合	基本符合	基本符合	基本不符合	完全符合	基本符合	基本不符合	难以确定	完全符合	完全符合	基本符合	完全符合	完全符合	基本符合	基本不符合	基本符合	完全符合
xModaDB7	xMoV5rWe	422	数据集市	qyyE7b	职场新人时间心理账户(被试群体：只要工作三年内的职场新人!)	10.152.235.160	124.8840330	48.4753790	黑龙江省	齐齐哈尔市	MOBILE	Android	weixin		女	单身	本科	4000-6000	国有企业	1-2年	基本符合	基本符合	基本符合	基本符合	基本符合	难以确定	基本符合	基本符合	基本不符合	难以确定	难以确定	基本符合	基本符合	基本符合	基本符合	难以确定	基本不符合	难以确定	基本不符合	难以确定	基本符合	基本符合	基本符合	基本符合	难以确定	基本符合	基本不符合	难以确定	基本符合
xLVoz4ke	p7YpzvxM	437	数据集市	qyyE7b	职场新人时间心理账户(被试群体：只要工作三年内的职场新人!)	117.136.93.254	116.7749630	36.1898640	山东省	泰安市	COMPUTER	Windows	Chrome		男	单身	本科	4000-6000	国有企业	2-3年	基本符合	难以确定	基本符合	基本符合	难以确定	基本不符合	基本符合	基本不符合	基本不符合	完全符合	难以确定	基本符合	基本符合	基本不符合	完全符合	基本不符合	基本符合	难以确定	基本符合	基本不符合	完全符合	难以确定	基本符合	基本符合	基本不符合	基本符合	完全不符合	基本不符合	基本符合
veERzP1M	5LwRwNn7	410	数据集市	qyyE7b	职场新人时间心理账户(被试群体：只要工作三年内的职场新人!)	120.235.82.203	113.1427800	23.0288200	广东省	佛山市	COMPUTER	Windows	Chrome		男	恋爱	本科	4000-6000	民营企业	一年及以下	基本符合	完全符合	基本符合	基本符合	完全符合	基本不符合	难以确定	基本符合	基本不符合	难以确定	基本不符合	基本符合	基本符合	完全符合	基本符合	基本不符合	难以确定	基本符合	基本不符合	完全不符合	基本符合	基本符合	完全符合	基本符合	难以确定	完全符合	难以确定	基本不符合	基本符合
RMWJzdbe	4en6Kl2e	394	数据集市	qyyE7b	职场新人时间心理账户(被试群体：只要工作三年内的职场新人!)	219.153.12.93	113.4931870	22.2215939	广东省	珠海市	MOBILE	iOS	weixin		男	恋爱	本科	6000-10000	国有企业	1-2年	基本不符合	基本符合	基本不符合	基本符合	基本符合	基本不符合	基本不符合	基本不符合	基本不符合	基本符合	基本不符合	难以确定	难以确定	基本符合	基本符合	基本不符合	基本符合	基本不符合	基本符合	基本不符合	基本不符合	基本不符合	基本符合	难以确定	基本不符合	难以确定	基本不符合	完全不符合	基本不符合
pLzoky3e	2MdWW9me	435	数据集市	qyyE7b	职场新人时间心理账户(被试群体：只要工作三年内的职场新人!)	27.159.66.7	114.7827040	25.6843240	江西省	赣州市	MOBILE	Android	weixin		男	单身	本科	6000-10000	民营企业	1-2年	完全符合	基本符合	基本符合	完全符合	基本符合	基本符合	完全符合	基本不符合	基本不符合	基本符合	完全不符合	基本符合	完全符合	基本符合	完全符合	基本不符合	基本符合	完全符合	基本不符合	基本不符合	基本符合	基本符合	完全符合	完全符合	基本符合	完全符合	基本不符合	基本符合	完全符合
AM92Pp47	ve8dRXep	445	数据集市	qyyE7b	职场新人时间心理账户(被试群体：只要工作三年内的职场新人!)	106.109.13.86	106.6804020	26.5624040	贵州省	贵阳市	MOBILE	Android	weixin		男	恋爱	硕士	6000-10000	国有企业	1-2年	基本符合	完全符合	基本符合	基本符合	基本符合	难以确定	基本符合	完全符合	完全不符合	基本符合	完全不符合	完全符合	完全符合	完全符合	完全符合	基本不符合	完全符合	完全符合	完全不符合	完全不符合	完全符合	完全符合	完全符合	完全符合	基本符合	完全符合	基本不符合	基本不符合	完全符合
QL0r9RJM	pLzPd8ME	480	数据集市	qyyE7b	职场新人时间心理账户(被试群体：只要工作三年内的职场新人!)	223.104.96.122	106.6800190	26.5612230	贵州省	贵阳市	MOBILE	Android	weixin		女	恋爱	本科	4000-6000	民营企业	2-3年	基本符合	完全符合	完全符合	基本符合	难以确定	难以确定	基本符合	完全符合	基本不符合	基本符合	完全不符合	完全符合	完全符合	基本符合	完全符合	完全不符合	完全符合	完全符合	完全不符合	完全不符合	完全符合	完全符合	基本符合	完全符合	基本符合	完全符合	完全不符合	基本不符合	完全符合
leNqowqL	9LQO3QMP	425	数据集市	qyyE7b	职场新人时间心理账户(被试群体：只要工作三年内的职场新人!)	223.104.192.226	116.2356600	36.8581300	山东省	聊城市	COMPUTER	Windows	Chrome		男	恋爱	本科	2000-4000	民营企业	一年及以下	基本符合	完全符合	基本符合	完全符合	难以确定	基本符合	完全符合	完全符合	难以确定	基本符合	基本不符合	基本符合	基本符合	完全符合	基本符合	难以确定	基本符合	完全符合	基本不符合	难以确定	基本符合	基本符合	完全符合	完全符合	基本符合	完全符合	基本不符合	难以确定	基本符合
z7AV9GPL	5Lm95BOL	367	数据集市	qyyE7b	职场新人时间心理账户(被试群体：只要工作三年内的职场新人!)	112.24.0.208	119.5107080	32.2058640	江苏省	镇江市	MOBILE	Android	weixin		男	恋爱	本科	4000-6000	民营企业	一年及以下	基本符合	完全符合	完全符合	完全符合	基本符合	基本符合	基本符合	基本符合	完全符合	基本符合	难以确定	基本符合	完全符合	基本符合	基本符合	难以确定	基本符合	完全符合	基本不符合	基本不符合	基本符合	基本符合	完全符合	完全符合	基本符合	基本符合	基本不符合	基本不符合	基本符合
Bep9lbpM	o7jBXvX7	362	数据集市	qyyE7b	职场新人时间心理账户(被试群体：只要工作三年内的职场新人!)	183.200.210.154	112.9645270	39.0723160	山西省	忻州市	MOBILE	Android	weixin		男	单身	本科	2000-4000	事业单位	1-2年	完全符合	完全符合	完全符合	完全符合	完全符合	基本符合	完全符合	完全符合	基本不符合	完全符合	完全不符合	完全符合	完全符合	基本符合	基本符合	基本符合	完全符合	完全符合	完全不符合	基本不符合	完全符合	完全符合	完全符合	完全符合	完全符合	完全符合	基本不符合	基本不符合	完全符合
VMJYz1ne	2MdkQyde	474	数据集市	qyyE7b	职场新人时间心理账户(被试群体：只要工作三年内的职场新人!)	112.114.86.20	100.0823300	23.8951600	云南省	临沧市	MOBILE	Android	weixin		女	单身	硕士	6000-10000	事业单位	2-3年	难以确定	基本符合	完全符合	基本符合	基本不符合	基本不符合	基本符合	完全符合	难以确定	基本符合	基本不符合	基本符合	完全符合	基本符合	基本符合	难以确定	基本符合	完全符合	难以确定	难以确定	基本符合	完全符合	难以确定	基本符合	基本不符合	基本符合	难以确定	基本不符合	基本符合
DMxorpJe	AM9KklzL	497	数据集市	qyyE7b	职场新人时间心理账户(被试群体：只要工作三年内的职场新人!)	112.49.204.67	119.3521700	26.0669500	福建省	福州市	COMPUTER	Windows	Chrome		男	已婚	硕士	6000-10000	事业单位	2-3年	基本符合	完全符合	基本符合	基本符合	完全符合	难以确定	基本符合	完全符合	难以确定	基本符合	难以确定	基本符合	完全符合	基本符合	基本符合	难以确定	基本符合	完全符合	基本不符合	完全不符合	基本符合	完全符合	基本符合	完全符合	基本符合	基本符合	基本不符合	难以确定	基本符合
27ajrYZL	Beppm3Ne	354	数据集市	qyyE7b	职场新人时间心理账户(被试群体：只要工作三年内的职场新人!)	117.136.34.63	113.2662700	23.1317100	广东省	广东省	MOBILE	Android	weixin		女	恋爱	本科	4000-6000	民营企业	1-2年	完全符合	基本符合	基本符合	基本符合	基本符合	完全不符合	基本符合	难以确定	完全不符合	基本符合	完全不符合	基本符合	基本符合	基本符合	基本符合	完全不符合	基本符合	基本符合	完全不符合	完全不符合	完全符合	基本符合	基本符合	完全符合	难以确定	完全符合	完全不符合	完全不符合	基本符合
WMRqzNQe	Ke5y1J8e	471	数据集市	qyyE7b	职场新人时间心理账户(被试群体：只要工作三年内的职场新人!)	106.61.8.123	102.7097300	25.0453000	云南省	云南省	MOBILE	Android	weixin		男	恋爱	本科	4000-6000	国有企业	2-3年	难以确定	基本符合	完全符合	基本符合	难以确定	基本不符合	基本符合	完全符合	难以确定	基本符合	基本不符合	完全符合	基本符合	基本符合	完全符合	难以确定	基本符合	基本符合	难以确定	难以确定	基本符合	完全符合	基本符合	完全符合	难以确定	基本符合	难以确定	基本不符合	基本符合
o7jD4gYe	RMW5qDrL	399	数据集市	qyyE7b	职场新人时间心理账户(被试群体：只要工作三年内的职场新人!)	121.25.7.2	115.2254562	40.3788795	河北省	张家口市	MOBILE	iOS	weixin		男	已婚	专科	10000以上	民营企业	3年以上	基本符合	难以确定	完全符合	基本符合	完全符合	基本符合	完全符合	基本符合	基本符合	完全符合	基本符合	基本不符合	难以确定	难以确定	基本符合	完全符合	完全不符合	难以确定	基本符合	基本不符合	基本符合	难以确定	基本符合	完全符合	难以确定	基本不符合	难以确定	基本不符合	难以确定
2MdqQwz7	ve8mnxMp	396	数据集市	qyyE7b	职场新人时间心理账户(被试群体：只要工作三年内的职场新人!)	223.104.96.60	106.6805530	26.5627650	贵州省	贵阳市	MOBILE	Android	weixin		男	单身	本科	4000-6000	民营企业	1-2年	完全符合	完全符合	完全符合	完全符合	基本符合	基本符合	基本符合	完全符合	基本不符合	基本符合	基本不符合	完全符合	完全符合	完全符合	基本符合	基本不符合	基本符合	基本符合	基本不符合	难以确定	基本符合	完全符合	完全符合	基本符合	基本符合	完全符合	难以确定	难以确定	完全符合
4enBjnAe	WLGlY95e	395	数据集市	qyyE7b	职场新人时间心理账户(被试群体：只要工作三年内的职场新人!)	183.199.236.151	114.5044300	37.0705500	河北省	邢台市	COMPUTER	Windows	Chrome		男	已婚	本科	4000-6000	民营企业	3年以上	完全符合	基本符合	完全符合	完全符合	基本符合	基本符合	完全符合	基本符合	基本符合	完全符合	完全符合	基本符合	完全符合	基本符合	完全符合	完全不符合	基本符合	完全符合	完全符合	完全不符合	完全符合	基本符合	完全符合	基本符合	完全符合	完全符合	完全不符合	基本不符合	完全符合
oe4Q9P1M	me3QDKb7	454	数据集市	qyyE7b	职场新人时间心理账户(被试群体：只要工作三年内的职场新人!)	117.140.29.9	110.1433100	22.6954680	广西壮族自治区	玉林市	MOBILE	Android	weixin		男	已婚	本科	6000-10000	事业单位	一年及以下	难以确定	基本符合	完全符合	完全符合	完全符合	基本不符合	完全符合	完全符合	基本不符合	完全符合	完全不符合	完全符合	完全符合	基本符合	完全符合	完全不符合	完全符合	完全符合	完全不符合	完全不符合	完全符合	基本符合	完全符合	完全符合	完全符合	完全符合	完全不符合	完全不符合	完全符合
5M2w9oq7	VMJGNx17	439	数据集市	qyyE7b	职场新人时间心理账户(被试群体：只要工作三年内的职场新人!)	124.64.18.124	116.3121185	39.9928436	北京市	市辖区	MOBILE	iOS	weixin		男	单身	本科	6000-10000	民营企业	2-3年	完全符合	基本符合	基本符合	基本符合	完全符合	难以确定	基本符合	基本不符合	基本不符合	基本符合	基本不符合	基本符合	完全符合	基本符合	基本符合	基本不符合	基本符合	难以确定	完全不符合	难以确定	基本符合	基本符合	完全符合	完全符合	难以确定	基本符合	基本不符合	基本符合	基本不符合
aMgkqyJM	8MZbolrM	430	数据集市	qyyE7b	职场新人时间心理账户(被试群体：只要工作三年内的职场新人!)	140.240.59.46	109.8397141	18.3896065	海南省	省直辖县级行政区划	MOBILE	iOS	weixin		女	恋爱	硕士	2000-4000	学生	一年及以下	基本符合	基本不符合	基本不符合	基本不符合	基本不符合	难以确定	难以确定	基本不符合	基本符合	基本符合	完全不符合	完全符合	完全符合	基本不符合	难以确定	基本符合	难以确定	基本不符合	基本不符合	难以确定	难以确定	基本符合	难以确定	基本符合	基本符合	基本符合	基本符合	难以确定	难以确定
J7qz5a2L	G7XJWEoe	342	数据集市	qyyE7b	职场新人时间心理账户(被试群体：只要工作三年内的职场新人!)	114.103.41.48	117.0585510	30.3798700	安徽省	池州市	MOBILE	Android	weixin		男	单身	本科	6000-10000	国有企业	2-3年	基本符合	基本符合	基本不符合	基本符合	完全符合	基本不符合	基本符合	基本不符合	基本不符合	基本符合	基本不符合	基本符合	完全符合	基本符合	基本符合	完全符合	基本符合	基本符合	基本不符合	基本符合	基本符合	难以确定	基本符合	完全符合	基本符合	完全符合	难以确定	基本符合	基本符合
ve8291W7	yevo0lXM	315	数据集市	qyyE7b	职场新人时间心理账户(被试群体：只要工作三年内的职场新人!)	14.26.84.235	114.0595600	22.5428600	广东省	深圳市	MOBILE	Android	weixin		男	单身	专科	6000-10000	民营企业	1-2年	完全符合	完全符合	基本符合	基本符合	完全符合	难以确定	完全符合	基本符合	基本符合	基本符合	基本不符合	完全符合	完全符合	完全符合	完全符合	完全符合	完全符合	完全符合	基本不符合	基本不符合	基本符合	完全符合	完全符合	完全符合	完全符合	完全符合	基本不符合	完全符合	完全符合
0eyow3B7	0ey4Xq8L	380	数据集市	qyyE7b	职场新人时间心理账户(被试群体：只要工作三年内的职场新人!)	113.228.218.120	123.8094080	41.3090880	辽宁省	本溪市	MOBILE	Android	weixin		男	单身	专科	6000-10000	民营企业	2-3年	基本符合	难以确定	基本符合	难以确定	基本符合	完全不符合	基本符合	难以确定	难以确定	基本符合	完全不符合	难以确定	基本符合	难以确定	基本符合	难以确定	基本符合	难以确定	难以确定	基本不符合	难以确定	基本符合	难以确定	基本符合	基本符合	基本符合	难以确定	基本不符合	基本符合
9LQqoAbL	4en6JOme	375	数据集市	qyyE7b	职场新人时间心理账户(被试群体：只要工作三年内的职场新人!)	223.104.197.32	112.4285590	39.3295560	山西省	朔州市	MOBILE	Android	weixin		女	恋爱	本科	6000-10000	事业单位	1-2年	基本符合	完全符合	完全符合	基本符合	基本不符合	难以确定	完全符合	基本不符合	完全不符合	难以确定	完全不符合	完全符合	基本符合	基本符合	完全符合	基本不符合	基本符合	完全符合	完全不符合	基本不符合	基本符合	完全符合	基本符合	基本符合	完全不符合	完全符合	基本不符合	基本不符合	基本符合
kMrxOlEL	RMW55rEL	316	数据集市	qyyE7b	职场新人时间心理账户(被试群体：只要工作三年内的职场新人!)	113.94.62.215	110.9387040	21.5908030	广东省	茂名市	MOBILE	Android	weixin		男	已婚	本科	10000以上	事业单位	2-3年	完全符合	完全符合	完全符合	基本符合	完全符合	基本符合	完全符合	基本符合	完全不符合	完全符合	基本不符合	完全符合	基本符合	完全符合	完全符合	完全符合	基本符合	完全符合	基本不符合	完全符合	完全符合	完全符合	完全符合	完全符合	完全符合	完全符合	完全不符合	基本不符合	完全符合
G7XozGdM	J7qXzdyM	269	数据集市	qyyE7b	职场新人时间心理账户(被试群体：只要工作三年内的职场新人!)	1.198.160.104	115.8151960	34.4040470	河南省	商丘市	MOBILE	Android	weixin		男	已婚	本科	6000-10000	国有企业	3年以上	基本符合	基本符合	完全符合	基本符合	基本符合	基本不符合	基本符合	基本符合	基本不符合	基本符合	基本不符合	基本符合	基本符合	基本符合	难以确定	基本不符合	基本符合	基本符合	难以确定	基本不符合	基本符合	基本符合	基本符合	完全符合	基本符合	基本符合	完全不符合	基本不符合	基本符合
p7YGzVze	p7YnRzLa	286	数据集市	qyyE7b	职场新人时间心理账户(被试群体：只要工作三年内的职场新人!)	223.104.65.62	110.3878810	21.2697080	广东省	湛江市	MOBILE	Android	weixin		女	恋爱	本科	2000-4000	民营企业	1-2年	基本符合	基本符合	完全符合	基本符合	基本符合	基本不符合	基本符合	基本符合	完全不符合	基本符合	基本不符合	基本符合	基本符合	完全符合	基本符合	基本不符合	基本符合	基本符合	基本不符合	完全不符合	基本符合	完全符合	基本符合	基本符合	完全符合	基本符合	基本不符合	完全不符合	基本符合
kM1r9Vk7	Jekz99BL	395	数据集市	qyyE7b	职场新人时间心理账户(被试群体：只要工作三年内的职场新人!)	61.139.22.110	103.9978600	30.6768300	四川省	成都市	COMPUTER	Windows	Chrome		女	单身	本科	6000-10000	外资企业	2-3年	基本符合	完全符合	基本符合	基本符合	完全符合	基本符合	完全符合	基本不符合	基本符合	基本符合	基本不符合	基本符合	完全符合	基本符合	完全符合	基本符合	完全符合	基本符合	基本不符合	基本不符合	基本符合	基本符合	基本符合	完全符合	基本符合	完全符合	基本不符合	基本符合	基本符合
qM6w9mV7	me3Qjy97	252	数据集市	qyyE7b	职场新人时间心理账户(被试群体：只要工作三年内的职场新人!)	122.96.47.133	120.7372589	31.2851658	江苏省	苏州市	MOBILE	iOS	weixin		男	恋爱	普高/中专/技校/职高	4000-6000	外资企业	3年以上	基本符合	基本不符合	难以确定	难以确定	完全符合	基本不符合	基本符合	基本符合	基本不符合	完全符合	基本不符合	基本不符合	基本符合	基本符合	基本不符合	完全符合	基本符合	基本符合	完全不符合	基本符合	基本符合	基本不符合	基本不符合	完全符合	基本符合	完全符合	基本不符合	基本不符合	难以确定
me3dDZbM	xMoVyrde	249	数据集市	qyyE7b	职场新人时间心理账户(被试群体：只要工作三年内的职场新人!)	10.44.28.102	108.1714859	22.5911407	广西壮族自治区	南宁市	MOBILE	iOS	weixin		男	恋爱	本科	2000-4000	民营企业	1-2年	完全符合	基本符合	基本符合	基本符合	基本符合	难以确定	基本符合	基本符合	基本符合	难以确定	完全不符合	基本符合	基本符合	难以确定	难以确定	难以确定	基本符合	难以确定	完全不符合	难以确定	基本符合	基本符合	基本符合	完全符合	基本符合	完全符合	完全符合	基本不符合	基本符合
5LmKRd4M	xeb9l8JL	344	数据集市	qyyE7b	职场新人时间心理账户(被试群体：只要工作三年内的职场新人!)	36.60.136.122	118.5163060	31.7059660	安徽省	马鞍山市	MOBILE	Android	weixin		女	恋爱	本科	4000-6000	民营企业	2-3年	基本不符合	完全符合	基本符合	基本符合	基本不符合	基本符合	完全符合	基本符合	难以确定	基本符合	完全不符合	完全符合	完全符合	基本符合	基本符合	基本不符合	基本符合	基本符合	基本不符合	基本不符合	基本符合	基本符合	完全符合	难以确定	基本符合	完全符合	基本不符合	基本符合	完全符合
J7B49gZe	QL0XRGRL	286	数据集市	qyyE7b	职场新人时间心理账户(被试群体：只要工作三年内的职场新人!)	111.199.173.32	116.3538895	39.8473930	北京市	市辖区	TABLET	iOS	weixin		女	单身	硕士	6000-10000	民营企业	一年及以下	完全符合	基本符合	基本不符合	基本符合	基本符合	完全不符合	基本符合	基本不符合	基本不符合	基本符合	基本不符合	完全符合	完全符合	难以确定	基本符合	基本不符合	难以确定	难以确定	基本不符合	基本不符合	难以确定	基本符合	难以确定	基本符合	基本符合	基本符合	基本不符合	基本不符合	难以确定
37Kxz3OL	5LwRRr17	292	数据集市	qyyE7b	职场新人时间心理账户(被试群体：只要工作三年内的职场新人!)	117.154.142.169	112.1188812	32.0860901	湖北省	襄阳市	MOBILE	iOS	weixin		男	恋爱	本科	6000-10000	国有企业	1-2年	完全符合	难以确定	基本符合	难以确定	基本不符合	完全不符合	基本符合	基本不符合	难以确定	完全符合	基本不符合	基本符合	完全符合	难以确定	基本符合	基本符合	完全符合	基本不符合	基本符合	完全不符合	完全符合	基本符合	难以确定	完全符合	基本不符合	基本符合	基本不符合	完全不符合	难以确定
xebJwXRe	aMgElmkL	332	数据集市	qyyE7b	职场新人时间心理账户(被试群体：只要工作三年内的职场新人!)	118.192.69.37	112.4285980	39.3296920	山西省	朔州市	MOBILE	Android	weixin		男	单身	本科	6000-10000	民营企业	1-2年	基本符合	难以确定	完全符合	基本符合	基本不符合	难以确定	完全符合	基本不符合	完全不符合	基本符合	基本不符合	完全符合	基本符合	基本符合	完全符合	完全不符合	基本符合	完全符合	基本不符合	完全不符合	基本符合	完全符合	完全符合	基本符合	基本不符合	完全符合	完全不符合	基本不符合	基本符合
BMDNK4DL	VMJn50dM	293	数据集市	qyyE7b	职场新人时间心理账户(被试群体：只要工作三年内的职场新人!)	223.104.64.84	110.3878910	21.2697650	广东省	湛江市	MOBILE	Android	weixin		女	恋爱	本科	2000-4000	民营企业	1-2年	基本符合	完全符合	基本符合	基本符合	完全符合	基本符合	完全符合	基本符合	基本不符合	完全不符合	基本不符合	基本符合	完全符合	基本符合	基本符合	完全符合	基本符合	完全符合	基本不符合	完全不符合	基本符合	完全符合	基本符合	完全符合	基本符合	基本符合	基本不符合	基本不符合	基本符合
nePx3pAe	oe4gOlmL	355	数据集市	qyyE7b	职场新人时间心理账户(被试群体：只要工作三年内的职场新人!)	223.104.240.130	102.7190880	25.0841600	云南省	昆明市	MOBILE	Android	weixin		女	恋爱	硕士	6000-10000	公务员	2-3年	完全符合	完全符合	基本符合	基本符合	完全符合	难以确定	基本符合	基本符合	基本不符合	基本符合	完全不符合	完全符合	完全符合	完全符合	完全符合	基本符合	基本符合	基本符合	基本不符合	难以确定	完全符合	基本符合	基本符合	完全符合	基本符合	完全符合	基本不符合	完全不符合	完全符合
8MZEzove	J7qJx6L0	319	数据集市	qyyE7b	职场新人时间心理账户(被试群体：只要工作三年内的职场新人!)	122.194.0.198	121.1053360	31.4600150	江苏省	苏州市	MOBILE	Android	weixin		男	已婚	本科	10000以上	外资企业	2-3年	完全符合	完全符合	完全符合	完全符合	完全符合	基本符合	完全符合	完全符合	基本不符合	完全符合	基本不符合	完全符合	完全符合	完全符合	难以确定	难以确定	完全符合	完全符合	完全不符合	完全不符合	完全符合	完全符合	完全符合	完全符合	难以确定	完全符合	完全不符合	完全不符合	完全符合
xLVozWke	5LwVwDV7	258	数据集市	qyyE7b	职场新人时间心理账户(被试群体：只要工作三年内的职场新人!)	183.206.207.214	119.5714100	32.4284540	江苏省	扬州市	MOBILE	Android	weixin		女	已婚	专科	2000-4000	民营企业	2-3年	难以确定	基本不符合	基本不符合	难以确定	基本符合	基本不符合	难以确定	基本不符合	基本符合	难以确定	基本不符合	基本符合	基本符合	难以确定	基本符合	难以确定	基本符合	难以确定	难以确定	难以确定	难以确定	难以确定	难以确定	基本符合	基本不符合	难以确定	难以确定	基本符合	难以确定
WLGmzRjM	5M2pw5qL	342	数据集市	qyyE7b	职场新人时间心理账户(被试群体：只要工作三年内的职场新人!)	49.78.139.219	120.8663000	31.7070210	江苏省	苏州市	MOBILE	Android	weixin		男	恋爱	本科	4000-6000	事业单位	1-2年	基本符合	完全符合	完全符合	基本符合	完全符合	难以确定	基本符合	基本符合	完全符合	基本符合	完全不符合	完全符合	基本符合	完全符合	基本符合	基本符合	完全符合	基本符合	完全不符合	基本不符合	完全符合	基本符合	完全符合	完全符合	基本符合	完全符合	基本不符合	完全不符合	基本符合
veERzd1M	leNGwRgM	293	数据集市	qyyE7b	职场新人时间心理账户(被试群体：只要工作三年内的职场新人!)	175.167.130.242	123.8094290	41.3091780	辽宁省	本溪市	MOBILE	Android	weixin		女	已婚	本科	2000-4000	国有企业	1-2年	难以确定	基本符合	基本符合	难以确定	基本符合	基本不符合	难以确定	基本符合	难以确定	基本符合	基本不符合	基本符合	难以确定	难以确定	基本符合	难以确定	基本符合	基本符合	基本符合	基本不符合	难以确定	基本符合	基本符合	完全符合	基本符合	难以确定	完全不符合	难以确定	基本符合
pLzokN3e	veExrWLG	261	数据集市	qyyE7b	职场新人时间心理账户(被试群体：只要工作三年内的职场新人!)	120.239.208.110	116.5166520	23.0066560	广东省	揭阳市	MOBILE	Android	weixin		男	恋爱	本科	6000-10000	民营企业	2-3年	完全符合	基本符合	基本符合	完全符合	基本符合	完全不符合	难以确定	难以确定	难以确定	基本符合	完全不符合	基本符合	基本符合	基本符合	基本符合	完全不符合	基本符合	基本符合	完全不符合	完全不符合	完全符合	基本符合	基本符合	完全符合	基本符合	完全符合	完全不符合	完全不符合	基本符合
QL0r9GJM	5LwRqPz7	299	数据集市	qyyE7b	职场新人时间心理账户(被试群体：只要工作三年内的职场新人!)	36.28.21.217	120.2909760	30.1453260	浙江省	杭州市	MOBILE	Android	weixin		男	恋爱	普高/中专/技校/职高	6000-10000	外资企业	一年及以下	基本符合	完全符合	完全符合	基本符合	完全符合	完全符合	基本符合	完全符合	难以确定	完全符合	基本不符合	基本符合	完全符合	基本符合	基本符合	基本不符合	完全符合	基本符合	基本不符合	基本不符合	基本符合	基本符合	基本符合	完全符合	基本符合	基本符合	难以确定	基本符合	完全符合
VMJYzlne	qM6jQpxM	330	数据集市	qyyE7b	职场新人时间心理账户(被试群体：只要工作三年内的职场新人!)	113.87.93.115	113.9196777	22.6772041	广东省	深圳市	MOBILE	iOS	weixin		女	单身	本科	4000-6000	民营企业	一年及以下	基本符合	基本符合	难以确定	基本符合	基本符合	难以确定	基本符合	基本符合	基本不符合	基本符合	基本不符合	基本符合	完全符合	基本符合	基本符合	难以确定	基本符合	难以确定	基本不符合	基本不符合	基本符合	基本符合	基本符合	完全符合	基本符合	完全符合	难以确定	基本不符合	基本符合
z7AV9qPL	0ey4VrnL	263	数据集市	qyyE7b	职场新人时间心理账户(被试群体：只要工作三年内的职场新人!)	183.200.146.187	113.1004210	35.6412740	山西省	晋城市	MOBILE	Android	weixin		女	恋爱	本科	10000以上	事业单位	3年以上	完全符合	完全符合	基本符合	基本符合	完全符合	难以确定	完全符合	基本不符合	难以确定	完全符合	完全不符合	基本符合	完全符合	基本符合	基本符合	基本不符合	完全符合	完全符合	完全不符合	基本符合	完全符合	完全符合	基本符合	完全符合	完全符合	基本符合	基本不符合	完全不符合	完全符合
DMxor5Je	leNQraqL	230	数据集市	qyyE7b	职场新人时间心理账户(被试群体：只要工作三年内的职场新人!)	59.39.156.204	113.6648636	22.9093094	广东省	东莞市	MOBILE	iOS	weixin		男	已婚	本科	6000-10000	民营企业	1-2年	完全符合	基本符合	完全符合	完全符合	完全符合	基本不符合	基本符合	基本符合	基本不符合	基本符合	基本不符合	完全符合	完全符合	基本符合	基本符合	基本不符合	基本符合	基本符合	基本不符合	基本不符合	基本符合	基本符合	基本符合	完全符合	基本符合	完全符合	基本不符合	基本不符合	基本符合
KLOnzaX7	Bep5V4xM	281	数据集市	qyyE7b	职场新人时间心理账户(被试群体：只要工作三年内的职场新人!)	123.138.100.98	107.2481670	34.3358010	陕西省	宝鸡市	MOBILE	Android	weixin		男	恋爱	硕士	4000-6000	外资企业	1-2年	完全符合	完全符合	完全符合	完全符合	完全符合	完全不符合	完全符合	完全符合	完全不符合	完全符合	完全不符合	完全符合	完全符合	完全符合	完全符合	完全不符合	完全符合	完全符合	完全不符合	完全不符合	完全符合	完全符合	完全符合	完全符合	完全符合	完全符合	完全不符合	完全不符合	完全符合
Ke5P9WOL	8MZPgWrL	286	数据集市	qyyE7b	职场新人时间心理账户(被试群体：只要工作三年内的职场新人!)	223.146.246.171	112.2412180	26.3978580	湖南省	衡阳市	MOBILE	Android	weixin		男	已婚	专科	2000-4000	国有企业	1-2年	基本符合	完全符合	基本符合	完全符合	基本不符合	完全不符合	基本不符合	难以确定	基本不符合	难以确定	完全不符合	完全符合	基本符合	难以确定	基本符合	基本不符合	基本符合	完全符合	基本不符合	完全不符合	难以确定	基本符合	基本符合	完全符合	基本符合	完全符合	基本符合	完全不符合	完全符合
27ajrZZL	5LwPx21e	325	数据集市	qyyE7b	职场新人时间心理账户(被试群体：只要工作三年内的职场新人!)	115.27.195.17	116.3098200	39.9869700	北京市	市辖区	COMPUTER	Windows	Firefox		男	恋爱	本科	6000-10000	民营企业	1-2年	难以确定	基本符合	基本符合	基本符合	完全符合	基本不符合	基本符合	基本不符合	基本不符合	基本符合	基本不符合	基本符合	完全符合	基本符合	难以确定	基本符合	基本不符合	难以确定	基本不符合	基本符合	基本符合	基本符合	完全符合	难以确定	基本符合	基本不符合	基本符合	基本符合	基本符合
o7jD4kYe	5Lm0Zqg7	337	数据集市	qyyE7b	职场新人时间心理账户(被试群体：只要工作三年内的职场新人!)	111.36.216.175	116.8120117	36.9941063	山东省	德州市	MOBILE	iOS	weixin		男	已婚	本科	4000-6000	国有企业	2-3年	难以确定	基本符合	完全符合	基本符合	完全符合	基本不符合	基本符合	完全符合	基本不符合	基本不符合	完全不符合	完全符合	基本符合	完全符合	难以确定	基本不符合	难以确定	完全符合	完全不符合	完全不符合	基本符合	基本符合	完全符合	基本符合	难以确定	完全符合	完全不符合	基本不符合	完全符合
4enBjqAe	leNG0KbM	212	数据集市	qyyE7b	职场新人时间心理账户(被试群体：只要工作三年内的职场新人!)	221.192.179.237	114.4400580	36.5929630	河北省	邯郸市	MOBILE	Android	weixin		男	单身	本科	4000-6000	国有企业	1-2年	基本符合	基本符合	基本符合	基本符合	基本符合	基本符合	基本符合	难以确定	基本符合	基本符合	难以确定	基本符合	基本符合	基本符合	基本符合	基本符合	基本符合	基本符合	基本符合	基本符合	基本符合	基本符合	基本符合	基本符合	基本符合	完全符合	难以确定	基本不符合	基本符合
WMRqzOQe	Ke5YjNex	241	数据集市	qyyE7b	职场新人时间心理账户(被试群体：只要工作三年内的职场新人!)	122.238.209.144	120.4198170	30.3857440	浙江省	嘉兴市	MOBILE	Android	weixin		女	单身	专科	2000-4000	民营企业	一年及以下	基本不符合	完全不符合	基本不符合	难以确定	基本不符合	完全不符合	完全不符合	基本不符合	基本符合	难以确定	完全符合	基本符合	难以确定	基本不符合	完全符合	完全符合	基本符合	基本不符合	完全不符合	完全符合	难以确定	基本符合	难以确定	完全符合	基本符合	基本符合	基本符合	完全不符合	基本符合
oe4Q9z1M	qM6BYv3M	272	数据集市	qyyE7b	职场新人时间心理账户(被试群体：只要工作三年内的职场新人!)	223.77.85.6	113.1091800	31.0238700	湖北省	荆门市	MOBILE	Android	weixin		女	单身	本科	6000-10000	民营企业	2-3年	基本符合	完全符合	基本不符合	基本符合	完全符合	基本符合	基本符合	完全不符合	基本不符合	基本符合	完全不符合	基本符合	完全符合	基本符合	基本符合	基本不符合	基本符合	难以确定	基本不符合	基本不符合	基本符合	基本符合	基本符合	完全符合	难以确定	完全符合	基本不符合	基本符合	完全符合
aMgkqXJM	G7XAXEBL	241	数据集市	qyyE7b	职场新人时间心理账户(被试群体：只要工作三年内的职场新人!)	112.11.81.26	120.9483920	30.9180240	浙江省	嘉兴市	MOBILE	Android	weixin		女	已婚	本科	4000-6000	国有企业	2-3年	基本符合	基本符合	基本符合	基本符合	基本符合	基本不符合	基本符合	基本符合	基本不符合	基本符合	基本不符合	基本符合	基本符合	基本符合	基本符合	基本不符合	基本符合	基本符合	基本不符合	基本不符合	基本符合	基本符合	基本符合	基本符合	基本不符合	基本符合	基本不符合	基本不符合	基本符合
J7qz542L	yev9rlXL	232	数据集市	qyyE7b	职场新人时间心理账户(被试群体：只要工作三年内的职场新人!)	117.136.78.218	120.0474930	36.2949720	山东省	青岛市	MOBILE	Android	weixin		男	恋爱	本科	4000-6000	民营企业	一年及以下	完全符合	基本符合	基本符合	完全符合	完全符合	基本符合	完全符合	基本符合	难以确定	基本符合	基本不符合	基本符合	基本符合	完全符合	基本符合	基本符合	完全符合	基本符合	基本符合	难以确定	基本符合	完全符合	基本符合	完全符合	基本符合	完全符合	基本不符合	完全符合	基本符合
0eyowOB7	JekK2NQe	233	数据集市	qyyE7b	职场新人时间心理账户(被试群体：只要工作三年内的职场新人!)	182.150.127.87	104.0647600	30.5702000	四川省	成都市	COMPUTER	Windows	weixin		女	已婚	普高/中专/技校/职高	不足2000	事业单位	2-3年	基本符合	基本符合	完全符合	基本符合	基本符合	基本符合	基本符合	基本符合	基本符合	难以确定	基本符合	基本符合	完全符合	基本符合	基本符合	完全符合	基本符合	基本符合	基本符合	基本符合	基本符合	基本符合	基本符合	基本符合	基本符合	基本符合	难以确定	基本不符合	基本符合
5LwoXlYL	9LQJrxYe	229	数据集市	qyyE7b	职场新人时间心理账户(被试群体：只要工作三年内的职场新人!)	36.133.6.78	120.1903800	31.6005300	江苏省	无锡市	COMPUTER	Windows	Chrome		男	已婚	本科	6000-10000	事业单位	3年以上	基本符合	完全符合	基本符合	基本符合	完全符合	难以确定	基本符合	完全符合	基本符合	难以确定	基本不符合	基本符合	完全符合	基本符合	基本符合	难以确定	基本符合	完全符合	基本不符合	基本不符合	基本符合	完全符合	基本符合	完全符合	基本符合	完全符合	基本符合	难以确定	基本符合
p7YGz0ze	BMD3DBoe	255	数据集市	qyyE7b	职场新人时间心理账户(被试群体：只要工作三年内的职场新人!)	111.163.73.161	117.0136970	39.1331480	天津市	市辖区	MOBILE	Android	weixin		女	单身	本科	4000-6000	国有企业	1-2年	基本符合	完全符合	基本符合	完全符合	完全不符合	完全不符合	难以确定	基本不符合	基本不符合	基本符合	完全不符合	基本符合	基本符合	基本不符合	基本符合	基本不符合	基本符合	完全符合	完全不符合	基本不符合	基本符合	难以确定	基本不符合	完全符合	基本不符合	基本符合	完全不符合	基本符合	完全符合
G7XozNdM	yevAnbVL	256	数据集市	qyyE7b	职场新人时间心理账户(被试群体：只要工作三年内的职场新人!)	42.48.58.224	104.0833000	30.4917380	四川省	成都市	MOBILE	Android	weixin		男	单身	本科	2000-4000	民营企业	一年及以下	完全符合	完全符合	完全符合	基本符合	基本符合	基本符合	完全符合	完全符合	基本符合	完全符合	基本不符合	基本符合	基本符合	基本符合	完全符合	完全符合	基本符合	完全符合	基本不符合	基本不符合	基本符合	基本符合	基本符合	完全符合	基本符合	完全符合	基本不符合	基本符合	基本符合
qM6w9EV7	J7q1Gp70	260	数据集市	qyyE7b	职场新人时间心理账户(被试群体：只要工作三年内的职场新人!)	153.37.63.17	120.1531372	33.3917961	江苏省	盐城市	MOBILE	iOS	weixin		男	单身	本科	4000-6000	外资企业	1-2年	基本符合	完全符合	完全符合	完全符合	完全符合	难以确定	完全符合	完全符合	基本不符合	完全符合	基本不符合	完全符合	完全符合	完全符合	基本符合	基本不符合	完全符合	完全符合	完全不符合	基本不符合	完全符合	完全符合	完全符合	基本符合	完全符合	完全符合	基本不符合	基本不符合	完全符合
kM1r9Nk7	o7jBO9n7	226	数据集市	qyyE7b	职场新人时间心理账户(被试群体：只要工作三年内的职场新人!)	120.34.222.29	118.3812850	27.7055450	福建省	南平市	MOBILE	Android	weixin		男	已婚	本科	4000-6000	自由职业者/个体户	2-3年	基本符合	难以确定	基本符合	难以确定	难以确定	基本不符合	难以确定	难以确定	基本不符合	基本符合	难以确定	基本符合	基本符合	难以确定	基本符合	基本符合	基本符合	难以确定	基本不符合	难以确定	基本符合	难以确定	基本符合	基本符合	难以确定	基本符合	基本不符合	基本不符合	难以确定
5LmKR84M	oe4gYgmL	255	数据集市	qyyE7b	职场新人时间心理账户(被试群体：只要工作三年内的职场新人!)	119.103.130.232	114.2120132	30.6561966	湖北省	武汉市	MOBILE	iOS	weixin		女	单身	本科	4000-6000	民营企业	1-2年	基本符合	难以确定	基本不符合	难以确定	难以确定	基本不符合	基本符合	难以确定	基本符合	基本符合	完全不符合	基本符合	基本符合	基本符合	基本符合	难以确定	基本符合	基本不符合	难以确定	完全不符合	基本符合	基本符合	基本符合	完全符合	基本符合	完全符合	难以确定	基本符合	基本符合
J7qz54KL	5LwPvB2e	211	数据集市	qyyE7b	职场新人时间心理账户(被试群体：只要工作三年内的职场新人!)	153.118.154.161	117.0207600	36.6682600	山东省	山东省	MOBILE	Android	weixin		女	已婚	普高/中专/技校/职高	4000-6000	民营企业	3年以上	完全符合	完全符合	完全符合	完全符合	完全符合	难以确定	基本符合	完全符合	完全不符合	基本符合	完全不符合	完全符合	完全符合	完全符合	完全符合	基本不符合	完全符合	完全符合	基本不符合	完全不符合	完全符合	完全符合	完全符合	完全符合	完全符合	完全符合	完全不符合	基本不符合	完全符合
ve829Vd7	o7j9DVBM	226	数据集市	qyyE7b	职场新人时间心理账户(被试群体：只要工作三年内的职场新人!)	10.103.148.146	0.0000000	0.0000000			MOBILE	Android	weixin		男	已婚	专科	4000-6000	事业单位	3年以上	基本符合	基本符合	基本符合	完全符合	完全符合	基本不符合	基本符合	基本符合	基本不符合	基本符合	基本不符合	基本符合	基本符合	基本符合	难以确定	基本不符合	基本符合	基本符合	基本不符合	基本不符合	基本符合	基本符合	基本符合	基本符合	基本不符合	基本符合	基本不符合	基本不符合	基本符合
0eyowOb7	QL06XmMb	222	数据集市	qyyE7b	职场新人时间心理账户(被试群体：只要工作三年内的职场新人!)	223.74.40.235	116.5020142	23.4011860	广东省	汕头市	MOBILE	iOS	weixin		男	单身	本科	6000-10000	民营企业	2-3年	完全符合	难以确定	完全不符合	难以确定	基本符合	基本符合	基本符合	基本不符合	难以确定	完全符合	完全不符合	完全符合	基本符合	基本符合	完全符合	基本不符合	基本符合	基本符合	基本不符合	难以确定	完全符合	完全符合	基本不符合	基本符合	基本符合	完全符合	难以确定	基本符合	基本符合
9LQqo5dL	kMrjrlYM	259	数据集市	qyyE7b	职场新人时间心理账户(被试群体：只要工作三年内的职场新人!)	183.216.156.183	118.2187740	28.3607640	江西省	上饶市	MOBILE	Android	weixin		男	单身	本科	不足2000	学生	1-2年	完全符合	基本符合	基本符合	难以确定	完全符合	完全符合	难以确定	基本不符合	基本符合	完全符合	完全符合	完全符合	基本符合	完全符合	基本符合	完全符合	难以确定	基本符合	完全不符合	基本不符合	基本符合	基本不符合	基本符合	基本符合	难以确定	基本符合	难以确定	完全符合	基本符合
JekDdQNM	0eyBEvMQ	225	数据集市	qyyE7b	职场新人时间心理账户(被试群体：只要工作三年内的职场新人!)	153.35.152.221	121.1050370	31.4601380	江苏省	苏州市	MOBILE	Android	weixin		男	已婚	本科	10000以上	外资企业	2-3年	完全符合	完全符合	完全符合	完全符合	基本符合	基本符合	完全符合	完全符合	难以确定	完全符合	难以确定	完全符合	完全符合	完全符合	基本符合	难以确定	完全符合	完全符合	完全不符合	完全不符合	完全符合	完全符合	完全符合	完全符合	难以确定	完全符合	基本不符合	基本不符合	基本符合
5LwoXlpL	AM9XdxVe	234	数据集市	qyyE7b	职场新人时间心理账户(被试群体：只要工作三年内的职场新人!)	106.119.124.156	114.2201160	36.4049550	河北省	邯郸市	MOBILE	Android	weixin		男	恋爱	本科	6000-10000	事业单位	1-2年	难以确定	基本符合	基本符合	基本符合	完全符合	基本不符合	基本符合	基本符合	完全符合	完全符合	基本不符合	完全符合	完全符合	完全符合	难以确定	基本符合	基本符合	基本符合	基本不符合	基本不符合	完全符合	完全符合	完全符合	完全符合	基本符合	基本符合	基本不符合	基本不符合	基本符合
kMrxOdkL	me3Q0gD7	235	数据集市	qyyE7b	职场新人时间心理账户(被试群体：只要工作三年内的职场新人!)	113.65.251.156	113.3033750	23.2249640	广东省	广州市	MOBILE	iOS	weixin		女	已婚	本科	4000-6000	民营企业	3年以上	难以确定	难以确定	难以确定	基本符合	基本符合	基本不符合	难以确定	难以确定	基本不符合	基本不符合	完全不符合	难以确定	基本符合	难以确定	基本符合	基本不符合	基本不符合	难以确定	难以确定	基本不符合	难以确定	基本不符合	难以确定	基本符合	基本不符合	难以确定	基本不符合	基本不符合	基本不符合
qM6w9EJ7	WMR1x8e9	282	数据集市	qyyE7b	职场新人时间心理账户(被试群体：只要工作三年内的职场新人!)	153.118.55.254	117.8446060	36.7843150	山东省	淄博市	MOBILE	Android	weixin		男	已婚	专科	4000-6000	民营企业	3年以上	完全符合	基本符合	基本符合	基本符合	完全不符合	基本符合	基本符合	完全符合	基本不符合	基本符合	基本不符合	基本符合	基本符合	完全符合	基本符合	完全符合	完全符合	完全符合	基本不符合	完全不符合	基本符合	基本符合	基本符合	完全符合	基本符合	基本符合	基本不符合	基本不符合	基本符合
J7B49w3e	G7Xdyj73	187	数据集市	qyyE7b	职场新人时间心理账户(被试群体：只要工作三年内的职场新人!)	112.39.209.97	122.3969370	42.5372940	辽宁省	阜新市	MOBILE	Android	weixin		女	已婚	硕士	6000-10000	国有企业	1-2年	完全符合	基本符合	基本符合	完全符合	完全符合	基本符合	基本符合	完全符合	基本符合	基本符合	基本符合	完全符合	完全符合	完全符合	基本符合	基本符合	完全符合	完全符合	完全不符合	基本不符合	基本符合	完全符合	完全符合	基本符合	完全符合	完全符合	基本不符合	基本符合	完全符合
BMDNKQ3L	9LQdBA7P	251	数据集市	qyyE7b	职场新人时间心理账户(被试群体：只要工作三年内的职场新人!)	36.158.146.78	111.6788760	29.0358040	湖南省	常德市	MOBILE	iOS	weixin		男	单身	本科	6000-10000	事业单位	2-3年	基本符合	完全符合	基本符合	基本符合	难以确定	基本不符合	基本符合	基本符合	基本不符合	基本符合	基本不符合	完全符合	完全符合	基本符合	基本符合	基本不符合	基本符合	基本符合	完全不符合	基本不符合	完全符合	基本符合	完全符合	基本符合	基本不符合	基本符合	基本不符合	基本不符合	完全符合
8MZEz9qe	WMRr3xM9	237	数据集市	qyyE7b	职场新人时间心理账户(被试群体：只要工作三年内的职场新人!)	223.104.50.80	119.2965900	26.0998200	福建省	福建省	MOBILE	iOS	weixin		女	单身	本科	4000-6000	民营企业	1-2年	基本符合	基本符合	完全符合	基本符合	基本符合	基本符合	完全符合	基本符合	基本不符合	基本符合	完全不符合	基本符合	完全符合	基本符合	完全符合	基本符合	完全符合	基本符合	完全不符合	难以确定	基本符合	基本符合	基本符合	完全符合	基本符合	完全符合	基本符合	完全符合	基本符合
WLGmzwPM	ve8gqkwL	190	数据集市	qyyE7b	职场新人时间心理账户(被试群体：只要工作三年内的职场新人!)	101.25.47.0	115.5319010	40.4216030	河北省	张家口市	MOBILE	Android	weixin		男	已婚	专科	6000-10000	民营企业	2-3年	完全符合	基本符合	完全符合	完全符合	基本符合	基本符合	基本符合	基本符合	基本不符合	基本符合	基本不符合	基本符合	基本符合	完全符合	基本符合	基本符合	基本符合	基本符合	基本不符合	基本不符合	基本符合	基本符合	基本符合	完全符合	基本符合	基本符合	基本不符合	难以确定	基本符合
veERzXPM	BMDPAWDM	207	数据集市	qyyE7b	职场新人时间心理账户(被试群体：只要工作三年内的职场新人!)	117.42.140.185	115.9841160	28.6661830	江西省	南昌市	MOBILE	iOS	weixin		男	单身	本科	6000-10000	民营企业	3年以上	难以确定	基本符合	基本符合	基本符合	基本符合	难以确定	基本符合	基本不符合	基本不符合	基本符合	基本不符合	基本符合	基本符合	基本符合	基本符合	基本不符合	基本符合	基本符合	基本不符合	基本不符合	难以确定	基本符合	基本符合	基本符合	难以确定	基本符合	基本不符合	基本不符合	基本符合
pLzokaxe	qM6jA0JM	195	数据集市	qyyE7b	职场新人时间心理账户(被试群体：只要工作三年内的职场新人!)	223.104.132.28	111.9945800	27.6972800	湖南省	娄底市	COMPUTER	Linux	Chrome		女	单身	专科	4000-6000	事业单位	1-2年	完全符合	完全符合	基本符合	完全符合	基本不符合	难以确定	完全符合	难以确定	基本符合	难以确定	基本不符合	完全符合	完全符合	基本符合	完全符合	难以确定	完全符合	完全符合	完全不符合	基本不符合	完全符合	基本符合	完全符合	完全符合	难以确定	完全符合	基本符合	难以确定	完全符合
z7AV9mzL	37KvPyOM	227	数据集市	qyyE7b	职场新人时间心理账户(被试群体：只要工作三年内的职场新人!)	171.9.172.223	113.8219810	34.3825600	河南省	郑州市	MOBILE	Android	weixin		男	单身	专科	4000-6000	自由职业者/个体户	2-3年	基本符合	完全符合	基本符合	基本符合	完全符合	难以确定	基本符合	基本符合	难以确定	基本符合	难以确定	完全符合	完全符合	基本符合	完全符合	难以确定	完全符合	基本符合	基本不符合	完全不符合	完全符合	完全符合	完全符合	完全符合	基本符合	完全符合	基本不符合	基本不符合	基本符合
yevAYdQL	2MdplZMw	198	数据集市	qyyE7b	职场新人时间心理账户(被试群体：只要工作三年内的职场新人!)	36.4.149.253	117.8123200	30.9448600	安徽省	铜陵市	MOBILE	Android	weixin		男	恋爱	本科	2000-4000	学生	一年及以下	完全符合	基本符合	难以确定	基本符合	完全符合	难以确定	完全符合	基本不符合	难以确定	基本符合	完全不符合	完全符合	完全符合	基本符合	完全符合	完全符合	基本符合	难以确定	完全不符合	难以确定	完全符合	基本符合	基本符合	基本符合	难以确定	完全符合	基本不符合	基本符合	完全符合
4enBjk2e	o7jmdKMw	187	数据集市	qyyE7b	职场新人时间心理账户(被试群体：只要工作三年内的职场新人!)	223.104.148.254	120.1530260	33.3919070	江苏省	盐城市	MOBILE	Android	weixin		男	恋爱	本科	6000-10000	民营企业	1-2年	基本符合	完全符合	完全符合	完全符合	基本符合	完全符合	完全符合	完全符合	基本不符合	完全符合	基本不符合	完全符合	完全符合	基本符合	完全符合	基本不符合	完全符合	完全符合	完全不符合	基本不符合	基本符合	完全符合	基本符合	完全符合	完全符合	完全符合	基本不符合	难以确定	基本符合
5LmKRVDM	xLVbDlaL	953	数据集市	qyyE7b	职场新人时间心理账户(被试群体：只要工作三年内的职场新人!)	183.251.182.219	116.6809540	25.8450146	福建省	龙岩市	MOBILE	iOS	weixin		女	已婚	专科	2000-4000	民营企业	2-3年	完全符合	难以确定	基本不符合	难以确定	基本符合	基本不符合	基本不符合	难以确定	基本不符合	基本符合	完全不符合	完全符合	完全符合	基本符合	基本符合	基本不符合	难以确定	基本符合	完全不符合	完全不符合	基本不符合	基本不符合	基本符合	基本符合	难以确定	基本符合	基本不符合	基本不符合	基本符合
2MdqQRd7	VMJYnrwe	230	数据集市	qyyE7b	职场新人时间心理账户(被试群体：只要工作三年内的职场新人!)	123.11.144.199	111.4692540	33.2960710	河南省	南阳市	MOBILE	Android	weixin		男	单身	本科	4000-6000	公务员	1-2年	基本符合	完全符合	难以确定	基本符合	基本符合	完全不符合	基本不符合	难以确定	完全不符合	基本符合	完全不符合	基本符合	完全不符合	难以确定	基本不符合	完全不符合	基本符合	难以确定	完全不符合	完全不符合	基本符合	基本符合	基本符合	完全符合	基本符合	完全符合	完全不符合	基本符合	完全符合
WLGmz50M	o7jV6qz7	376	数据集市	qyyE7b	职场新人时间心理账户(被试群体：只要工作三年内的职场新人!)	115.183.138.195	116.3413849	40.0118484	北京市	市辖区	MOBILE	iOS	weixin		女	恋爱	硕士	10000以上	民营企业	一年及以下	基本符合	难以确定	基本符合	基本符合	基本符合	完全符合	完全符合	完全不符合	难以确定	基本符合	基本不符合	完全符合	完全符合	难以确定	基本不符合	基本符合	基本符合	基本不符合	基本不符合	基本符合	基本符合	难以确定	难以确定	基本符合	难以确定	基本符合	基本符合	基本符合	难以确定
G7Xoz8BM	5M2pXdlL	172	数据集市	qyyE7b	职场新人时间心理账户(被试群体：只要工作三年内的职场新人!)	119.181.105.244	116.2864075	35.4053001	山东省	济宁市	MOBILE	iOS	weixin		男	恋爱	本科	4000-6000	事业单位	1-2年	基本符合	完全符合	完全符合	基本符合	难以确定	完全符合	完全符合	基本符合	基本符合	完全符合	基本符合	完全符合	完全符合	基本符合	完全符合	基本符合	基本符合	基本符合	完全符合	基本符合	完全符合	完全符合	完全符合	完全符合	难以确定	基本符合	基本不符合	基本不符合	基本符合
8MZEzgre	oe4XZb1e	218	数据集市	qyyE7b	职场新人时间心理账户(被试群体：只要工作三年内的职场新人!)	117.136.0.3	116.3219757	40.0071411	北京市	市辖区	MOBILE	iOS	weixin		女	单身	硕士	2000-4000	学生	一年及以下	难以确定	基本符合	完全符合	难以确定	难以确定	难以确定	完全符合	基本不符合	完全符合	难以确定	完全不符合	完全符合	基本符合	基本符合	基本符合	完全符合	基本符合	难以确定	基本符合	基本符合	基本符合	基本符合	基本符合	基本符合	完全符合	完全符合	基本符合	基本符合	基本不符合
z7AV9ErL	27awolVe	322	数据集市	bUjiIr	职场新人时间心理账户调查问卷(被试群体：只要工作三年内的职场新人!))	171.94.19.227	105.0646270	29.5994360	四川省	内江市	MOBILE	Android	weixin		女	恋爱	本科	不足2000	学生	一年及以下	难以确定	难以确定	基本不符合	基本符合	完全符合	基本不符合	难以确定	完全不符合	难以确定	基本符合	完全不符合	完全符合	完全符合	难以确定	基本符合	基本不符合	基本符合	难以确定	基本不符合	基本不符合	基本符合	基本符合	难以确定	基本符合	基本不符合	基本符合	基本不符合	基本不符合	完全不符合
ve829BW7	QL0m0NDe	13201	数据集市	bUjiIr	职场新人时间心理账户调查问卷(被试群体：只要工作三年内的职场新人!))	36.61.147.161	117.2856500	31.8615700	安徽省	安徽省	COMPUTER	Windows	Chrome		女	恋爱	本科	6000-10000	公务员	1-2年	难以确定	完全符合	基本符合	基本符合	完全符合	完全符合	基本不符合	难以确定	难以确定	基本符合	基本符合	难以确定	基本符合	难以确定	基本符合	基本符合	完全符合	完全符合	难以确定	基本不符合	难以确定	基本符合	基本不符合	基本不符合	基本符合	基本符合	难以确定	基本符合	难以确定
kM1r9RQ7	xebqGaNL	213	数据集市	bUjiIr	职场新人时间心理账户调查问卷(被试群体：只要工作三年内的职场新人!))	117.136.75.36	119.3039490	26.0319720	福建省	福州市	MOBILE	iOS	weixin		男	单身	专科	10000以上	民营企业	1-2年	基本符合	完全符合	难以确定	基本符合	完全符合	基本不符合	基本符合	基本不符合	难以确定	基本符合	基本不符合	基本符合	基本符合	完全符合	基本符合	难以确定	基本符合	完全符合	难以确定	基本不符合	难以确定	难以确定	基本符合	完全符合	基本不符合	基本符合	基本不符合	基本不符合	基本符合
RMWJ6nbe	BepdkAeE	451	数据集市	bUjiIr	职场新人时间心理账户调查问卷(被试群体：只要工作三年内的职场新人!))	61.164.246.149	113.3122200	22.4164800	广东省	中山市	COMPUTER	Windows	Firefox		女	恋爱	本科	6000-10000	外资企业	1-2年	完全符合	基本不符合	基本不符合	基本符合	难以确定	完全不符合	基本符合	基本不符合	基本不符合	基本符合	完全不符合	完全符合	基本符合	完全不符合	基本符合	完全不符合	基本符合	基本不符合	基本符合	完全不符合	基本符合	基本符合	基本符合	完全符合	基本不符合	完全符合	完全不符合	基本不符合	基本不符合
AM92dr47	AM9KRavL	446	数据集市	bUjiIr	职场新人时间心理账户调查问卷(被试群体：只要工作三年内的职场新人!))	122.238.31.95	120.6866080	30.5207750	浙江省	嘉兴市	MOBILE	Android	weixin		女	单身	专科	4000-6000	自由职业者/个体户	3年以上	基本符合	难以确定	难以确定	基本符合	基本符合	基本不符合	完全符合	完全不符合	基本符合	完全符合	完全不符合	完全符合	完全符合	完全符合	基本符合	难以确定	基本符合	基本符合	基本不符合	基本不符合	基本符合	基本符合	完全符合	完全符合	难以确定	完全符合	基本不符合	基本不符合	基本符合
leNqpEqL	VMJ801Ln	448	数据集市	bUjiIr	职场新人时间心理账户调查问卷(被试群体：只要工作三年内的职场新人!))	49.92.188.212	120.6179000	31.3084330	江苏省	苏州市	MOBILE	Android	weixin		男	单身	本科	4000-6000	民营企业	1-2年	基本符合	完全符合	基本符合	完全符合	基本符合	完全符合	基本符合	完全符合	基本不符合	基本符合	基本不符合	基本符合	完全符合	基本符合	完全符合	基本不符合	基本符合	完全符合	基本不符合	完全不符合	基本符合	完全符合	基本符合	完全符合	基本符合	完全符合	基本不符合	完全不符合	基本符合
Ke5PqvOL	5Lm9kjxL	3416	数据集市	bUjiIr	职场新人时间心理账户调查问卷(被试群体：只要工作三年内的职场新人!))	14.29.249.217	116.4071700	39.9046900			COMPUTER	Windows	Chrome		男	单身	本科	6000-10000	民营企业	2-3年	基本符合	基本符合	难以确定	难以确定	完全符合	基本符合	完全符合	基本不符合	基本符合	基本符合	难以确定	基本不符合	基本不符合	基本符合	基本符合	难以确定	难以确定	完全符合	基本符合	完全符合	完全符合	难以确定	难以确定	基本符合	基本符合	基本不符合	基本不符合	难以确定	难以确定
5M2wQNq7	8MZNXnM3	386	数据集市	bUjiIr	职场新人时间心理账户调查问卷(被试群体：只要工作三年内的职场新人!))	223.104.64.255	113.2662700	23.1317100	广东省	广东省	MOBILE	Android	Safari		女	已婚	本科	6000-10000	外资企业	3年以上	完全符合	完全符合	完全符合	完全符合	完全符合	基本符合	完全符合	完全符合	完全不符合	完全符合	完全不符合	完全符合	完全符合	完全符合	完全符合	完全不符合	完全符合	完全符合	完全不符合	完全不符合	完全符合	完全符合	完全符合	完全符合	完全符合	完全符合	完全不符合	基本符合	完全符合
ve824vW7	JekzY8wL	374	数据集市	bUjiIr	职场新人时间心理账户调查问卷(被试群体：只要工作三年内的职场新人!))	221.220.73.77	116.5597000	40.0562439	北京市	市辖区	MOBILE	iOS	weixin		女	单身	本科	4000-6000	国有企业	1-2年	完全符合	难以确定	完全符合	基本符合	基本不符合	难以确定	完全符合	完全不符合	基本符合	完全符合	基本不符合	基本符合	完全符合	基本符合	完全符合	完全符合	完全符合	基本符合	基本不符合	基本符合	难以确定	基本不符合	基本符合	完全符合	完全符合	基本符合	难以确定	基本不符合	难以确定
9LQqpDbL	oe4DPqeV	349	数据集市	bUjiIr	职场新人时间心理账户调查问卷(被试群体：只要工作三年内的职场新人!))	139.205.46.101	104.2578000	31.3999000	四川省	德阳市	MOBILE	Android	weixin		男	单身	本科	4000-6000	国有企业	1-2年	基本符合	完全符合	基本符合	基本符合	基本不符合	难以确定	基本符合	基本符合	基本不符合	基本符合	完全不符合	完全符合	完全符合	基本符合	基本符合	基本不符合	基本符合	基本符合	基本不符合	基本不符合	基本符合	基本符合	基本符合	基本符合	基本符合	基本符合	基本不符合	难以确定	基本符合
JekD5PwM	xLVJB9PL	338	数据集市	bUjiIr	职场新人时间心理账户调查问卷(被试群体：只要工作三年内的职场新人!))	117.181.183.113	106.9082430	23.7392200	广西壮族自治区	百色市	MOBILE	Android	weixin		女	单身	本科	4000-6000	事业单位	一年及以下	完全符合	基本符合	完全符合	基本符合	完全符合	基本符合	完全符合	基本符合	完全符合	基本符合	难以确定	基本符合	完全符合	基本符合	基本符合	基本符合	完全符合	基本符合	基本不符合	基本不符合	基本符合	基本符合	完全符合	基本符合	基本符合	完全符合	基本不符合	难以确定	基本符合
kMrxwVEL	z7lzJQJe	340	数据集市	bUjiIr	职场新人时间心理账户调查问卷(被试群体：只要工作三年内的职场新人!))	183.197.13.56	114.5055400	37.0668100	河北省	邢台市	COMPUTER	Windows	Chrome		女	单身	本科	2000-4000	事业单位	一年及以下	基本不符合	完全不符合	完全不符合	基本符合	基本符合	难以确定	完全符合	基本不符合	难以确定	完全符合	完全不符合	基本符合	基本符合	基本不符合	完全符合	基本符合	难以确定	完全不符合	基本符合	完全符合	难以确定	基本不符合	难以确定	完全不符合	基本不符合	基本不符合	基本不符合	完全不符合	基本不符合
qM6wgJV7	J7BjaGn7	313	数据集市	bUjiIr	职场新人时间心理账户调查问卷(被试群体：只要工作三年内的职场新人!))	223.104.17.202	124.9241440	48.3729250	黑龙江省	齐齐哈尔市	MOBILE	Android	weixin		女	单身	本科	4000-6000	国有企业	1-2年	基本符合	基本符合	基本符合	基本符合	难以确定	难以确定	基本符合	基本符合	基本不符合	基本符合	难以确定	基本符合	基本符合	基本符合	基本符合	基本符合	基本符合	基本符合	难以确定	基本不符合	难以确定	基本符合	基本符合	基本符合	难以确定	基本符合	难以确定	难以确定	基本符合
kM1rkvk7	KLONV9A7	322	数据集市	bUjiIr	职场新人时间心理账户调查问卷(被试群体：只要工作三年内的职场新人!))	113.2.35.97	124.9894520	48.4141950	黑龙江省	齐齐哈尔市	MOBILE	Android	weixin		女	单身	本科	4000-6000	国有企业	1-2年	基本符合	基本符合	基本符合	基本符合	难以确定	难以确定	基本符合	基本符合	基本不符合	基本符合	难以确定	基本符合	基本符合	基本符合	基本符合	基本符合	基本符合	基本符合	难以确定	基本不符合	难以确定	基本符合	基本符合	基本符合	难以确定	基本符合	难以确定	难以确定	基本符合
5LmK6P4M	xebqBwnL	3322	数据集市	bUjiIr	职场新人时间心理账户调查问卷(被试群体：只要工作三年内的职场新人!))	14.116.184.119	116.4071700	39.9046900			COMPUTER	Windows	Chrome		女	恋爱	硕士	6000-10000	民营企业	2-3年	完全符合	基本符合	基本符合	完全符合	完全符合	难以确定	基本符合	难以确定	难以确定	基本符合	基本符合	基本不符合	难以确定	基本不符合	基本符合	难以确定	基本符合	基本符合	完全符合	难以确定	难以确定	完全符合	完全符合	基本符合	基本不符合	完全符合	完全符合	难以确定	基本不符合
me3dyPbM	JekqbRQ7	295	数据集市	bUjiIr	职场新人时间心理账户调查问卷(被试群体：只要工作三年内的职场新人!))	36.42.94.251	108.8426200	34.5270900	陕西省	咸阳市	MOBILE	iOS	weixin		男	恋爱	本科	6000-10000	民营企业	2-3年	基本符合	基本符合	完全符合	难以确定	完全符合	基本不符合	难以确定	完全不符合	基本不符合	基本符合	难以确定	基本符合	基本符合	基本符合	难以确定	基本符合	完全符合	完全符合	基本不符合	基本不符合	完全符合	基本符合	完全符合	完全符合	完全符合	完全符合	基本不符合	基本不符合	基本不符合
J7B4pQZe	0ey4zAGL	311	数据集市	bUjiIr	职场新人时间心理账户调查问卷(被试群体：只要工作三年内的职场新人!))	111.18.136.227	108.9505210	34.3723210	陕西省	西安市	MOBILE	Android	weixin		男	单身	本科	4000-6000	国有企业	1-2年	基本符合	难以确定	基本符合	基本符合	基本符合	基本不符合	难以确定	基本不符合	难以确定	基本符合	难以确定	基本符合	基本符合	难以确定	基本符合	完全符合	难以确定	基本不符合	基本符合	基本符合	难以确定	基本不符合	难以确定	基本符合	难以确定	基本符合	难以确定	基本符合	基本不符合
yevA8OnL	aMgEkDQL	3238	数据集市	bUjiIr	职场新人时间心理账户调查问卷(被试群体：只要工作三年内的职场新人!))	14.29.219.85	116.4071700	39.9046900			COMPUTER	Windows	Chrome		女	恋爱	硕士	6000-10000	国有企业	1-2年	基本符合	基本符合	完全符合	难以确定	难以确定	基本符合	完全符合	完全符合	基本符合	基本符合	难以确定	难以确定	基本不符合	基本符合	基本符合	难以确定	完全符合	基本符合	基本符合	难以确定	完全符合	难以确定	难以确定	基本符合	基本符合	基本不符合	基本不符合	难以确定	基本符合
27ajqoZL	oe4wGXLV	215	数据集市	bUjiIr	职场新人时间心理账户调查问卷(被试群体：只要工作三年内的职场新人!))	10.96.14.52	110.3879330	21.2705460	广东省	湛江市	MOBILE	Android	weixin		女	恋爱	本科	2000-4000	民营企业	1-2年	基本符合	完全符合	基本符合	基本符合	完全符合	基本符合	基本符合	完全符合	基本符合	完全符合	基本不符合	基本符合	完全符合	基本符合	基本符合	基本不符合	基本符合	基本符合	基本不符合	完全不符合	基本符合	完全符合	基本符合	基本符合	完全符合	基本符合	基本不符合	完全不符合	基本符合
J7qzrA2L	kM1K85DL	3161	数据集市	bUjiIr	职场新人时间心理账户调查问卷(被试群体：只要工作三年内的职场新人!))	36.133.145.98	116.4071700	39.9046900			COMPUTER	Windows	Chrome		女	恋爱	本科	6000-10000	国有企业	1-2年	基本符合	难以确定	基本符合	完全符合	基本符合	完全符合	完全符合	难以确定	难以确定	基本符合	基本不符合	基本符合	基本符合	难以确定	完全符合	基本不符合	基本不符合	完全符合	基本符合	基本符合	基本不符合	难以确定	难以确定	基本符合	难以确定	难以确定	完全符合	基本不符合	难以确定
G7Xo15dM	oe4Bnom7	3069	数据集市	bUjiIr	职场新人时间心理账户调查问卷(被试群体：只要工作三年内的职场新人!))	14.29.99.94	116.4071700	39.9046900			COMPUTER	Windows	Chrome		男	已婚	本科	6000-10000	民营企业	1-2年	基本符合	难以确定	完全符合	完全符合	基本符合	难以确定	基本符合	基本符合	完全符合	基本符合	基本符合	难以确定	基本不符合	基本符合	完全符合	基本符合	难以确定	完全符合	基本符合	基本符合	基本不符合	难以确定	基本不符合	基本不符合	难以确定	难以确定	基本符合	基本不符合	完全符合
qM6wgNV7	p7YWpG0e	384	数据集市	bUjiIr	职场新人时间心理账户调查问卷(被试群体：只要工作三年内的职场新人!))	221.178.124.2	121.5401077	31.1870022	上海市	市辖区	MOBILE	iOS	weixin		男	单身	普高/中专/技校/职高	10000以上	自由职业者/个体户	2-3年	完全符合	完全符合	难以确定	基本符合	完全符合	完全符合	完全符合	完全符合	完全符合	完全符合	完全不符合	完全符合	完全符合	难以确定	完全符合	基本符合	完全不符合	完全符合	完全不符合	完全符合	完全不符合	基本符合	基本符合	难以确定	完全符合	完全符合	完全不符合	完全符合	完全符合
nePxNj9e	DMx9Da57	364	数据集市	bUjiIr	职场新人时间心理账户调查问卷(被试群体：只要工作三年内的职场新人!))	27.148.147.85	109.8788000	31.0746200	重庆市	县	COMPUTER	Windows	Chrome		女	已婚	本科	6000-10000	民营企业	2-3年	基本符合	完全符合	完全符合	完全符合	基本符合	完全不符合	基本符合	基本符合	完全不符合	基本不符合	基本不符合	基本符合	完全符合	完全符合	难以确定	基本不符合	基本符合	完全符合	完全不符合	基本不符合	基本符合	完全符合	完全符合	基本符合	基本符合	完全符合	基本不符合	基本符合	完全符合
G7Xo1pjM	Beppjpwe	2471	数据集市	bUjiIr	职场新人时间心理账户调查问卷(被试群体：只要工作三年内的职场新人!))	123.125.127.167	120.6860600	27.9833600	浙江省	温州市	COMPUTER	Windows	Chrome		女	恋爱	本科	6000-10000	民营企业	一年及以下	基本符合	基本符合	完全符合	难以确定	基本符合	基本不符合	基本符合	基本符合	基本不符合	完全不符合	难以确定	基本符合	基本符合	完全符合	难以确定	基本不符合	基本不符合	基本符合	完全不符合	基本不符合	基本符合	完全符合	基本符合	难以确定	基本符合	完全符合	基本不符合	完全不符合	基本符合
aMgkRk8M	BMDRQXKL	2310	数据集市	bUjiIr	职场新人时间心理账户调查问卷(被试群体：只要工作三年内的职场新人!))	36.133.2.203	120.6860600	27.9833600	浙江省	温州市	COMPUTER	Windows	Chrome		男	单身	本科	6000-10000	民营企业	一年及以下	基本符合	基本符合	难以确定	基本符合	基本符合	基本不符合	基本符合	完全符合	基本不符合	基本不符合	完全不符合	基本符合	难以确定	基本符合	难以确定	基本不符合	完全符合	完全符合	完全不符合	完全不符合	基本符合	基本符合	完全符合	基本符合	难以确定	基本符合	完全符合	基本不符合	基本不符合
o7jDlVBe	0eyZjnvM	2054	数据集市	bUjiIr	职场新人时间心理账户调查问卷(被试群体：只要工作三年内的职场新人!))	36.134.123.242	120.6860600	27.9833600	浙江省	温州市	COMPUTER	Windows	Chrome		男	单身	本科	6000-10000	民营企业	1-2年	基本符合	基本符合	完全符合	难以确定	基本符合	基本不符合	基本符合	难以确定	基本不符合	难以确定	基本不符合	基本符合	基本符合	完全符合	完全符合	基本不符合	基本符合	基本符合	基本不符合	基本符合	完全符合	基本符合	基本符合	难以确定	难以确定	基本符合	完全符合	基本不符合	基本符合
5M2wQja7	p7YpdKlM	2037	数据集市	bUjiIr	职场新人时间心理账户调查问卷(被试群体：只要工作三年内的职场新人!))	60.169.77.94	120.6860600	27.9833600	浙江省	温州市	COMPUTER	Windows	Chrome		女	单身	本科	6000-10000	民营企业	1-2年	基本符合	基本符合	完全符合	难以确定	基本符合	基本不符合	基本符合	完全符合	基本不符合	基本不符合	难以确定	基本符合	基本符合	完全符合	难以确定	基本不符合	基本符合	基本符合	基本不符合	基本不符合	基本符合	完全符合	完全符合	基本符合	难以确定	基本符合	基本不符合	基本不符合	基本符合
qM6wVk37	xebx1Y7D	715	数据集市	bUjiIr	职场新人时间心理账户调查问卷(被试群体：只要工作三年内的职场新人!))	42.92.199.58	104.3715500	33.7849100	甘肃省	甘南藏族自治州	COMPUTER	Windows	Chrome		男	已婚	本科	4000-6000	民营企业	1-2年	基本符合	完全符合	完全符合	基本符合	基本不符合	基本不符合	基本符合	完全符合	基本符合	完全符合	完全不符合	完全符合	完全符合	完全符合	完全符合	基本不符合	基本符合	完全符合	完全不符合	基本不符合	完全符合	完全符合	完全符合	完全符合	基本符合	完全符合	基本不符合	基本不符合	完全符合
37KxGNQL	BMDRjlqL	719	数据集市	bUjiIr	职场新人时间心理账户调查问卷(被试群体：只要工作三年内的职场新人!))	218.24.91.2	123.3725100	42.0203800	辽宁省	沈阳市	COMPUTER	Windows	Chrome		男	单身	本科	4000-6000	民营企业	1-2年	基本符合	基本符合	基本符合	基本符合	基本符合	基本不符合	基本符合	基本符合	基本不符合	基本符合	基本不符合	基本符合	基本符合	基本符合	基本符合	基本不符合	基本符合	基本符合	基本不符合	基本不符合	基本符合	基本符合	基本符合	完全符合	难以确定	基本符合	基本不符合	基本不符合	基本符合
xLVo9Ybe	BepD6Vpe	683	数据集市	bUjiIr	职场新人时间心理账户调查问卷(被试群体：只要工作三年内的职场新人!))	60.169.74.173	120.6860600	27.9833600	浙江省	温州市	COMPUTER	Windows	Chrome		女	单身	本科	4000-6000	民营企业	1-2年	基本符合	基本符合	难以确定	完全符合	基本符合	基本不符合	基本符合	基本符合	基本不符合	基本不符合	完全不符合	基本符合	基本符合	完全符合	基本符合	基本不符合	基本符合	基本符合	基本不符合	难以确定	基本符合	完全符合	基本符合	基本符合	难以确定	基本符合	基本不符合	基本不符合	基本符合
yevAG4VL	kM1wy2zL	640	数据集市	bUjiIr	职场新人时间心理账户调查问卷(被试群体：只要工作三年内的职场新人!))	223.91.64.36	112.8221130	32.9792660	河南省	南阳市	MOBILE	Android	weixin		女	单身	本科	2000-4000	事业单位	1-2年	难以确定	基本符合	基本不符合	基本符合	完全符合	基本不符合	基本符合	难以确定	基本不符合	难以确定	基本符合	完全符合	基本符合	基本符合	难以确定	完全不符合	难以确定	难以确定	基本不符合	基本符合	基本符合	基本不符合	完全符合	基本符合	难以确定	完全符合	完全不符合	基本不符合	难以确定
VMJYJrme	WLGNOXx7	616	数据集市	bUjiIr	职场新人时间心理账户调查问卷(被试群体：只要工作三年内的职场新人!))	140.246.94.22	116.4071700	39.9046900			COMPUTER	Windows	Chrome		男	已婚	本科	6000-10000	事业单位	3年以上	基本符合	完全符合	基本符合	完全符合	基本符合	难以确定	基本符合	完全符合	难以确定	基本不符合	完全不符合	基本符合	完全符合	基本符合	难以确定	难以确定	基本符合	完全符合	基本不符合	难以确定	基本符合	完全符合	基本符合	基本符合	难以确定	基本符合	难以确定	基本不符合	基本符合
5M2wVnD7	Ke5BzVnM	579	数据集市	bUjiIr	职场新人时间心理账户调查问卷(被试群体：只要工作三年内的职场新人!))	112.35.164.171	116.4071700	39.9046900			COMPUTER	Windows	Chrome		女	恋爱	本科	6000-10000	公务员	1-2年	完全符合	完全符合	基本符合	难以确定	基本符合	难以确定	难以确定	基本不符合	难以确定	基本不符合	基本符合	难以确定	基本符合	基本符合	完全符合	基本符合	完全符合	完全符合	难以确定	难以确定	完全符合	基本符合	完全符合	基本符合	基本符合	基本不符合	基本符合	难以确定	基本符合
ve82KO47	5Lm9ADOL	551	数据集市	bUjiIr	职场新人时间心理账户调查问卷(被试群体：只要工作三年内的职场新人!))	60.169.78.37	120.6860600	27.9833600	浙江省	温州市	COMPUTER	Windows	Chrome		男	恋爱	本科	6000-10000	民营企业	2-3年	基本符合	基本符合	难以确定	基本符合	基本符合	完全符合	难以确定	基本符合	基本符合	完全符合	基本不符合	基本符合	基本符合	完全符合	基本符合	基本不符合	基本符合	基本符合	基本不符合	基本不符合	完全符合	基本符合	基本符合	完全符合	基本符合	基本符合	基本不符合	完全不符合	基本符合
5LwoGdzL	37Kn5PME	563	数据集市	bUjiIr	职场新人时间心理账户调查问卷(被试群体：只要工作三年内的职场新人!))	112.224.20.58	118.3102410	37.4759540	山东省	东营市	COMPUTER	Windows	Chrome		男	已婚	本科	4000-6000	国有企业	2-3年	基本符合	完全符合	完全符合	完全符合	基本符合	基本不符合	完全符合	完全符合	基本不符合	基本符合	完全不符合	完全符合	完全符合	基本符合	基本符合	基本不符合	完全符合	完全符合	难以确定	基本不符合	基本符合	完全符合	完全符合	完全符合	难以确定	完全符合	基本不符合	完全不符合	基本符合
p7YG9lae	p7YW51We	557	数据集市	bUjiIr	职场新人时间心理账户调查问卷(被试群体：只要工作三年内的职场新人!))	115.230.127.95	117.8054150	24.6133020	福建省	漳州市	COMPUTER	Windows	Chrome		男	恋爱	本科	4000-6000	民营企业	一年及以下	基本符合	完全符合	完全符合	基本符合	基本符合	基本不符合	完全符合	基本符合	完全符合	完全符合	基本不符合	基本符合	完全符合	基本符合	完全符合	完全不符合	基本符合	完全符合	完全符合	完全不符合	完全符合	完全符合	基本符合	完全符合	基本符合	完全符合	基本符合	完全符合	完全符合
J7B4JWze	ve8k6wLp	514	数据集市	bUjiIr	职场新人时间心理账户调查问卷(被试群体：只要工作三年内的职场新人!))	60.169.75.31	113.3365500	22.3948300	广东省	中山市	COMPUTER	Windows	weixin		男	恋爱	本科	4000-6000	民营企业	1-2年	基本符合	完全不符合	基本不符合	基本符合	难以确定	完全不符合	基本符合	完全不符合	基本不符合	基本符合	基本不符合	完全符合	基本符合	基本不符合	基本符合	完全不符合	基本符合	基本不符合	基本符合	基本不符合	基本符合	基本符合	完全不符合	完全符合	基本不符合	基本符合	基本不符合	基本不符合	基本不符合
8MZED5Ge	z7lz36Je	501	数据集市	bUjiIr	职场新人时间心理账户调查问卷(被试群体：只要工作三年内的职场新人!))	117.80.80.92	120.8720000	31.7016000	江苏省	苏州市	COMPUTER	Windows	Chrome		男	单身	本科	6000-10000	事业单位	1-2年	完全符合	基本符合	完全符合	基本符合	完全符合	基本符合	基本符合	基本符合	基本不符合	完全符合	基本不符合	基本符合	基本符合	基本符合	完全符合	基本不符合	基本符合	基本符合	基本不符合	基本不符合	完全符合	基本符合	基本符合	完全符合	难以确定	完全符合	基本符合	基本不符合	基本符合
xModv3d7	kMrKNY79	485	数据集市	bUjiIr	职场新人时间心理账户调查问卷(被试群体：只要工作三年内的职场新人!))	112.96.106.234	113.2602960	22.8240120	广东省	佛山市	MOBILE	Android	weixin		女	恋爱	本科	4000-6000	民营企业	1-2年	完全符合	基本符合	完全符合	基本符合	基本符合	基本不符合	完全符合	基本符合	基本不符合	基本符合	完全不符合	完全符合	完全符合	基本符合	基本符合	基本不符合	完全符合	基本符合	完全不符合	基本不符合	完全符合	完全符合	基本符合	完全符合	基本不符合	完全符合	完全不符合	基本不符合	完全符合
xLVo9Rbe	5LwPnWve	496	数据集市	bUjiIr	职场新人时间心理账户调查问卷(被试群体：只要工作三年内的职场新人!))	112.35.151.72	116.4071700	39.9046900			COMPUTER	Windows	Chrome		女	恋爱	本科	4000-6000	公务员	1-2年	基本符合	完全符合	完全符合	基本符合	难以确定	基本符合	基本符合	难以确定	难以确定	基本符合	基本不符合	基本符合	基本不符合	难以确定	难以确定	基本符合	完全符合	基本符合	完全符合	基本符合	难以确定	难以确定	基本符合	基本符合	基本不符合	基本符合	难以确定	难以确定	基本符合
WLGm91NM	27a8x5OM	497	数据集市	bUjiIr	职场新人时间心理账户调查问卷(被试群体：只要工作三年内的职场新人!))	123.174.22.30	110.8500600	35.4172500	山西省	运城市	COMPUTER	Windows	Chrome		男	已婚	本科	6000-10000	民营企业	3年以上	基本不符合	基本符合	基本符合	完全符合	完全符合	难以确定	基本符合	完全不符合	完全不符合	基本符合	基本不符合	完全符合	完全符合	难以确定	完全符合	基本不符合	基本符合	完全符合	完全不符合	基本不符合	完全符合	基本符合	基本符合	完全符合	基本不符合	完全符合	基本不符合	完全不符合	基本符合
RMWJ9jGe	VMJnabRM	498	数据集市	bUjiIr	职场新人时间心理账户调查问卷(被试群体：只要工作三年内的职场新人!))	112.224.20.112	116.4259390	36.2752180	山东省	济南市	MOBILE	Android	weixin		男	恋爱	本科	6000-10000	事业单位	一年及以下	完全符合	基本符合	基本符合	完全符合	基本符合	基本不符合	基本符合	基本符合	基本不符合	基本符合	难以确定	基本符合	完全符合	基本符合	基本符合	基本不符合	基本符合	完全符合	基本不符合	基本不符合	基本符合	完全符合	基本符合	完全符合	难以确定	完全符合	基本不符合	基本不符合	基本符合
pLzoGX0e	oe4gEDJL	476	数据集市	bUjiIr	职场新人时间心理账户调查问卷(被试群体：只要工作三年内的职场新人!))	113.200.106.5	114.0552340	38.0809670	河北省	石家庄市	MOBILE	Android	weixin		男	已婚	普高/中专/技校/职高	2000-4000	民营企业	3年以上	基本符合	难以确定	基本符合	难以确定	基本符合	难以确定	基本符合	完全符合	基本不符合	基本符合	基本不符合	完全符合	基本符合	基本符合	难以确定	基本不符合	基本符合	基本符合	完全不符合	基本符合	完全符合	基本符合	基本符合	完全符合	完全符合	完全符合	基本不符合	基本不符合	完全符合
QL0rVWRM	aMgBJ98e	476	数据集市	bUjiIr	职场新人时间心理账户调查问卷(被试群体：只要工作三年内的职场新人!))	117.70.68.244	118.7563400	30.9462200	安徽省	宣城市	COMPUTER	Windows	weixin		女	已婚	本科	6000-10000	事业单位	2-3年	完全符合	完全符合	基本符合	完全符合	基本符合	基本符合	完全符合	基本符合	完全符合	完全符合	完全不符合	完全符合	完全符合	完全符合	完全符合	基本符合	基本符合	完全符合	完全不符合	难以确定	完全符合	基本符合	完全符合	完全符合	基本符合	完全符合	难以确定	基本符合	完全符合
z7AVJdrL	nePJOdy7	467	数据集市	bUjiIr	职场新人时间心理账户调查问卷(被试群体：只要工作三年内的职场新人!))	117.189.40.66	105.8765850	28.5266910	贵州省	遵义市	MOBILE	Android	weixin		男	单身	本科	4000-6000	事业单位	一年及以下	基本符合	完全符合	完全符合	基本符合	基本符合	完全不符合	基本符合	难以确定	完全不符合	基本符合	完全不符合	基本符合	基本符合	基本符合	完全符合	难以确定	基本符合	基本符合	完全不符合	基本不符合	基本符合	基本符合	基本符合	基本符合	完全符合	完全符合	完全不符合	基本不符合	完全符合
Bep9oN3M	5M2pvr2L	454	数据集市	bUjiIr	职场新人时间心理账户调查问卷(被试群体：只要工作三年内的职场新人!))	183.204.154.234	114.0129870	33.0183790	河南省	驻马店市	MOBILE	Android	weixin		女	已婚	本科	4000-6000	事业单位	2-3年	完全符合	完全符合	基本符合	完全符合	基本符合	基本不符合	完全符合	完全符合	完全不符合	完全符合	完全不符合	基本符合	完全符合	完全符合	基本符合	完全不符合	基本符合	完全符合	完全不符合	完全不符合	基本符合	完全符合	完全符合	完全符合	基本符合	完全符合	完全不符合	完全不符合	基本符合
yevAGmVL	p7Yg6zea	473	数据集市	bUjiIr	职场新人时间心理账户调查问卷(被试群体：只要工作三年内的职场新人!))	61.142.212.245	113.1064500	23.0114000	广东省	佛山市	COMPUTER	Windows	Chrome		男	已婚	本科	4000-6000	民营企业	3年以上	基本符合	完全符合	完全符合	基本符合	基本不符合	基本不符合	完全符合	基本符合	完全不符合	基本符合	基本不符合	完全符合	基本符合	基本符合	基本不符合	完全不符合	基本符合	基本符合	完全不符合	基本不符合	完全符合	完全符合	基本符合	基本符合	基本符合	完全符合	基本不符合	完全不符合	基本符合
DMxoG1ne	xMoVzDWe	456	数据集市	bUjiIr	职场新人时间心理账户调查问卷(被试群体：只要工作三年内的职场新人!))	223.97.211.236	118.4094670	36.7148060	山东省	潍坊市	MOBILE	Android	weixin		男	已婚	本科	4000-6000	事业单位	2-3年	基本不符合	基本符合	完全不符合	基本符合	基本符合	基本不符合	基本符合	基本不符合	基本不符合	基本符合	基本不符合	基本符合	完全符合	难以确定	基本符合	完全不符合	基本不符合	基本符合	基本不符合	完全不符合	基本符合	基本不符合	基本符合	完全符合	基本不符合	基本符合	基本不符合	完全不符合	难以确定
KLOn9337	8MZPogDL	435	数据集市	bUjiIr	职场新人时间心理账户调查问卷(被试群体：只要工作三年内的职场新人!))	183.192.133.214	121.4153340	31.2811770	上海市	市辖区	MOBILE	Android	weixin		女	已婚	本科	10000以上	民营企业	3年以上	难以确定	完全符合	基本符合	完全符合	难以确定	基本不符合	基本符合	难以确定	基本不符合	完全符合	基本不符合	完全符合	完全符合	基本符合	完全符合	难以确定	完全符合	完全符合	基本不符合	完全不符合	基本符合	难以确定	难以确定	难以确定	完全符合	基本符合	基本不符合	完全不符合	难以确定
o7jDZOme	KLOgYjAL	415	数据集市	bUjiIr	职场新人时间心理账户调查问卷(被试群体：只要工作三年内的职场新人!))	171.122.79.5	112.4527000	39.3353000	山西省	朔州市	MOBILE	Android	weixin		男	单身	本科	4000-6000	国有企业	1-2年	完全符合	基本符合	难以确定	基本符合	完全符合	基本符合	基本符合	难以确定	基本符合	完全符合	难以确定	基本符合	完全符合	基本符合	基本符合	基本不符合	基本符合	基本符合	基本不符合	基本不符合	基本符合	基本符合	基本符合	完全符合	基本符合	完全符合	基本不符合	难以确定	基本符合
WMRq9Wxe	xLVzxRLY	434	数据集市	bUjiIr	职场新人时间心理账户调查问卷(被试群体：只要工作三年内的职场新人!))	117.150.189.222	115.0086900	31.1733300	湖北省	黄冈市	MOBILE	Android	weixin		男	恋爱	专科	2000-4000	民营企业	一年及以下	基本符合	完全符合	完全符合	基本符合	难以确定	难以确定	基本符合	难以确定	完全符合	基本符合	难以确定	基本符合	基本符合	基本符合	难以确定	基本符合	完全符合	基本符合	完全符合	难以确定	基本符合	基本符合	难以确定	完全符合	基本符合	基本符合	难以确定	完全符合	基本符合
4enBvpWe	WMRJ4l8M	423	数据集市	bUjiIr	职场新人时间心理账户调查问卷(被试群体：只要工作三年内的职场新人!))	39.186.61.228	120.3842440	27.5056730	浙江省	温州市	MOBILE	Android	weixin		男	单身	本科	2000-4000	民营企业	3年以上	难以确定	基本符合	基本符合	完全符合	基本符合	基本不符合	基本符合	基本不符合	难以确定	基本符合	基本不符合	基本符合	完全符合	难以确定	基本符合	难以确定	基本符合	难以确定	难以确定	基本符合	基本符合	难以确定	难以确定	基本符合	难以确定	基本符合	难以确定	基本不符合	基本符合
2Mdq9nZ7	xMoVXdRe	426	数据集市	bUjiIr	职场新人时间心理账户调查问卷(被试群体：只要工作三年内的职场新人!))	112.35.164.1	111.8115000	37.0729000	山西省	吕梁市	COMPUTER	Windows	Chrome		男	恋爱	本科	6000-10000	民营企业	1-2年	基本符合	完全符合	基本符合	基本符合	基本符合	基本不符合	基本符合	基本符合	基本不符合	基本符合	基本不符合	基本符合	基本符合	完全符合	完全符合	基本符合	基本符合	基本符合	基本不符合	基本不符合	基本符合	基本符合	完全符合	基本符合	基本符合	完全符合	基本不符合	基本不符合	基本符合
oe4QV1DM	ve8YGgrM	399	数据集市	bUjiIr	职场新人时间心理账户调查问卷(被试群体：只要工作三年内的职场新人!))	125.75.230.198	120.6860600	27.9833600	浙江省	温州市	COMPUTER	Windows	Chrome		男	单身	专科	4000-6000	民营企业	1-2年	基本符合	基本符合	完全符合	基本符合	基本符合	基本不符合	基本符合	完全符合	基本不符合	基本不符合	难以确定	基本符合	基本符合	完全符合	基本符合	基本不符合	基本符合	基本符合	基本不符合	完全不符合	基本符合	完全符合	基本符合	完全符合	基本不符合	基本符合	基本不符合	基本不符合	基本符合
aMgkvawM	me3BbEnL	418	数据集市	bUjiIr	职场新人时间心理账户调查问卷(被试群体：只要工作三年内的职场新人!))	112.35.167.46	116.4071700	39.9046900			COMPUTER	Windows	Chrome		男	单身	本科	6000-10000	国有企业	1-2年	完全符合	基本符合	完全符合	基本符合	难以确定	难以确定	基本不符合	难以确定	基本不符合	基本符合	基本符合	难以确定	完全符合	难以确定	难以确定	完全符合	完全符合	基本符合	基本符合	基本不符合	基本符合	完全符合	难以确定	难以确定	完全符合	完全符合	基本不符合	基本不符合	难以确定
ve82Kw47	xebd1d7D	391	数据集市	bUjiIr	职场新人时间心理账户调查问卷(被试群体：只要工作三年内的职场新人!))	223.104.192.181	117.0207600	36.6682600	山东省	山东省	COMPUTER	Windows	Chrome		男	单身	本科	4000-6000	民营企业	2-3年	基本符合	基本符合	完全符合	基本符合	完全符合	基本不符合	难以确定	基本不符合	基本不符合	基本符合	难以确定	完全符合	基本符合	基本符合	完全符合	基本不符合	基本符合	基本符合	基本不符合	完全不符合	完全符合	基本符合	基本符合	完全符合	难以确定	完全符合	基本不符合	基本不符合	难以确定
0eyoGYG7	5Lm0PyK7	400	数据集市	bUjiIr	职场新人时间心理账户调查问卷(被试群体：只要工作三年内的职场新人!))	222.140.139.138	115.6639700	32.1937900	河南省	信阳市	COMPUTER	Windows	Microsoft Edge		男	单身	本科	4000-6000	民营企业	1-2年	完全符合	基本符合	基本符合	基本符合	难以确定	基本不符合	基本符合	基本不符合	难以确定	基本符合	基本不符合	基本符合	基本符合	基本符合	基本符合	基本不符合	难以确定	基本符合	基本不符合	基本不符合	基本符合	基本符合	难以确定	基本符合	基本不符合	完全符合	基本不符合	基本不符合	基本符合
kMrx09nL	BeppajXe	402	数据集市	bUjiIr	职场新人时间心理账户调查问卷(被试群体：只要工作三年内的职场新人!))	110.90.229.167	119.2988800	26.0849800	福建省	福州市	COMPUTER	Windows	Chrome		男	已婚	本科	6000-10000	事业单位	3年以上	基本符合	完全符合	基本符合	基本符合	完全符合	难以确定	基本符合	完全符合	难以确定	基本符合	难以确定	基本符合	完全符合	基本符合	完全符合	难以确定	基本符合	完全符合	基本不符合	基本不符合	难以确定	基本符合	完全符合	基本符合	难以确定	基本符合	难以确定	基本不符合	基本符合
5LwoG6zL	z7lOER2M	393	数据集市	bUjiIr	职场新人时间心理账户调查问卷(被试群体：只要工作三年内的职场新人!))	122.6.141.121	118.2822800	35.1501122	山东省	临沂市	MOBILE	iOS	weixin		女	已婚	本科	6000-10000	事业单位	3年以上	难以确定	基本符合	基本不符合	基本符合	基本不符合	基本不符合	难以确定	基本不符合	基本不符合	基本符合	基本不符合	基本符合	基本符合	难以确定	基本符合	基本不符合	基本符合	难以确定	基本不符合	难以确定	基本符合	基本不符合	基本符合	难以确定	基本不符合	难以确定	基本不符合	难以确定	基本不符合
p7YG9rae	RMW5294L	397	数据集市	bUjiIr	职场新人时间心理账户调查问卷(被试群体：只要工作三年内的职场新人!))	120.231.250.236	113.0626900	23.6979500	广东省	清远市	COMPUTER	Windows	weixin		男	单身	专科	2000-4000	国有企业	1-2年	基本符合	难以确定	基本符合	基本符合	基本符合	难以确定	基本符合	基本不符合	基本符合	基本符合	基本符合	基本符合	基本符合	难以确定	基本符合	基本符合	基本符合	难以确定	基本符合	基本符合	基本符合	难以确定	难以确定	完全符合	基本符合	完全符合	完全符合	基本符合	难以确定
kM1rbED7	BMD3Rw9e	376	数据集市	bUjiIr	职场新人时间心理账户调查问卷(被试群体：只要工作三年内的职场新人!))	223.104.50.44	119.0198270	25.3728610	福建省	莆田市	MOBILE	Android	weixin		女	已婚	本科	4000-6000	国有企业	3年以上	完全符合	完全符合	完全符合	完全符合	完全符合	完全不符合	完全符合	完全符合	完全不符合	基本符合	基本不符合	完全符合	完全符合	完全符合	完全符合	完全不符合	完全符合	完全符合	完全不符合	完全不符合	完全符合	完全符合	完全符合	完全符合	基本符合	完全符合	完全不符合	完全不符合	完全符合
5LmKvJnM	VMJgX4w7	395	数据集市	bUjiIr	职场新人时间心理账户调查问卷(被试群体：只要工作三年内的职场新人!))	223.104.192.193	118.2810790	37.4693790	山东省	东营市	COMPUTER	Windows	Chrome		男	恋爱	本科	4000-6000	国有企业	2-3年	基本符合	完全符合	完全符合	完全符合	基本符合	基本不符合	基本符合	完全符合	完全不符合	难以确定	完全不符合	完全符合	完全符合	基本符合	基本符合	完全不符合	基本符合	完全符合	基本不符合	完全不符合	基本符合	完全符合	完全符合	基本符合	难以确定	完全符合	完全不符合	基本不符合	完全符合
ve82KwX7	me3QbJE7	384	数据集市	bUjiIr	职场新人时间心理账户调查问卷(被试群体：只要工作三年内的职场新人!))	116.22.201.160	113.3645248	23.1384754	广东省	广州市	MOBILE	iOS	weixin		男	已婚	本科	6000-10000	民营企业	3年以上	基本符合	完全符合	基本符合	完全符合	难以确定	难以确定	基本符合	基本符合	难以确定	基本符合	基本不符合	基本符合	基本符合	基本符合	基本符合	基本符合	基本符合	基本符合	基本不符合	基本不符合	完全符合	完全符合	完全符合	完全符合	基本符合	基本符合	完全不符合	完全不符合	基本符合
kMrx09BL	J7qXlp6M	344	数据集市	bUjiIr	职场新人时间心理账户调查问卷(被试群体：只要工作三年内的职场新人!))	42.90.93.45	103.8697420	36.0637440	甘肃省	兰州市	MOBILE	Android	weixin		女	已婚	本科	4000-6000	国有企业	1-2年	基本符合	完全符合	基本符合	完全符合	基本符合	难以确定	完全符合	基本符合	基本不符合	基本符合	基本不符合	完全符合	基本符合	基本符合	完全符合	基本符合	基本符合	完全符合	完全符合	基本符合	基本符合	完全符合	难以确定	基本符合	基本符合	基本符合	完全不符合	基本不符合	完全符合
G7Xo93oM	9LQx3lY7	358	数据集市	bUjiIr	职场新人时间心理账户调查问卷(被试群体：只要工作三年内的职场新人!))	120.242.131.130	116.9639100	33.6461400	安徽省	宿州市	COMPUTER	Windows	Chrome		男	恋爱	本科	6000-10000	事业单位	1-2年	难以确定	基本符合	基本符合	完全符合	基本符合	完全符合	难以确定	基本不符合	难以确定	基本符合	基本不符合	基本不符合	难以确定	基本符合	难以确定	难以确定	基本符合	基本符合	完全符合	难以确定	难以确定	基本符合	完全符合	完全符合	基本不符合	难以确定	基本不符合	难以确定	完全符合
p7YG9rWe	o7jBX1d7	351	数据集市	bUjiIr	职场新人时间心理账户调查问卷(被试群体：只要工作三年内的职场新人!))	120.197.197.135	113.8695630	22.8101660	广东省	深圳市	MOBILE	Android	weixin		女	单身	本科	4000-6000	自由职业者/个体户	1-2年	基本符合	基本符合	基本符合	基本符合	基本符合	难以确定	基本符合	基本符合	难以确定	难以确定	基本不符合	基本符合	基本符合	基本符合	难以确定	难以确定	基本符合	基本符合	基本不符合	难以确定	基本符合	基本符合	基本符合	完全符合	难以确定	完全符合	难以确定	难以确定	基本符合
qM6wVXB7	xLVbW3lL	341	数据集市	bUjiIr	职场新人时间心理账户调查问卷(被试群体：只要工作三年内的职场新人!))	120.216.142.75	112.6149970	35.0908650	河南省	省直辖县级行政区划	MOBILE	Android	weixin		男	单身	本科	4000-6000	公务员	2-3年	完全符合	难以确定	基本不符合	完全符合	完全符合	完全不符合	难以确定	完全不符合	完全符合	基本符合	基本符合	完全符合	完全符合	基本不符合	基本符合	完全符合	完全符合	基本不符合	基本不符合	基本符合	难以确定	基本符合	基本不符合	完全符合	完全不符合	完全符合	难以确定	基本不符合	完全不符合
5LmKvJOM	veEQgx6e	349	数据集市	bUjiIr	职场新人时间心理账户调查问卷(被试群体：只要工作三年内的职场新人!))	222.181.203.194	108.8391380	29.5837540	重庆市	市辖区	MOBILE	Android	weixin		男	已婚	本科	4000-6000	民营企业	1-2年	基本符合	完全符合	基本不符合	基本符合	完全符合	基本符合	完全符合	基本不符合	完全不符合	基本符合	基本不符合	基本符合	完全符合	基本符合	完全符合	基本不符合	基本符合	完全符合	基本不符合	完全不符合	基本符合	基本符合	难以确定	完全符合	基本符合	完全符合	基本不符合	基本符合	完全符合
me3dVgnM	4enDKjW7	325	数据集市	bUjiIr	职场新人时间心理账户调查问卷(被试群体：只要工作三年内的职场新人!))	111.36.13.181	116.6040140	35.4028450	山东省	济宁市	MOBILE	Android	weixin		男	已婚	本科	6000-10000	国有企业	3年以上	基本符合	基本符合	基本符合	难以确定	难以确定	基本符合	难以确定	难以确定	基本符合	难以确定	基本不符合	基本符合	基本符合	难以确定	基本符合	基本符合	难以确定	难以确定	基本不符合	难以确定	难以确定	难以确定	难以确定	基本符合	基本符合	基本符合	基本符合	基本符合	基本符合
J7B4JAEe	me3BD9wL	346	数据集市	bUjiIr	职场新人时间心理账户调查问卷(被试群体：只要工作三年内的职场新人!))	223.104.189.143	116.7765670	36.1892440	山东省	泰安市	MOBILE	Android	Chrome		女	已婚	专科	2000-4000	民营企业	1-2年	基本符合	难以确定	基本符合	难以确定	难以确定	基本不符合	基本符合	难以确定	基本不符合	难以确定	基本不符合	基本符合	基本符合	基本符合	难以确定	基本不符合	基本符合	完全符合	基本不符合	基本不符合	基本符合	基本符合	基本符合	完全符合	基本不符合	基本符合	基本不符合	基本不符合	基本符合
BMDNJ0QL	p7YW9jbe	354	数据集市	bUjiIr	职场新人时间心理账户调查问卷(被试群体：只要工作三年内的职场新人!))	110.184.86.196	103.8992140	30.7993600	四川省	成都市	COMPUTER	Windows	Chrome		男	已婚	本科	6000-10000	事业单位	3年以上	完全符合	基本符合	基本符合	基本符合	完全符合	难以确定	基本符合	基本符合	基本符合	完全符合	完全不符合	完全符合	基本符合	基本符合	基本符合	基本符合	基本符合	完全符合	基本不符合	基本符合	完全符合	基本符合	基本符合	完全符合	基本符合	完全符合	完全不符合	基本不符合	基本符合
xebJAKXe	G7XJoA5e	345	数据集市	bUjiIr	职场新人时间心理账户调查问卷(被试群体：只要工作三年内的职场新人!))	223.104.178.122	110.6549040	40.2835630	内蒙古自治区	鄂尔多斯市	MOBILE	Android	weixin		男	恋爱	本科	4000-6000	事业单位	1-2年	基本符合	难以确定	基本符合	难以确定	完全符合	难以确定	基本符合	基本不符合	基本符合	基本符合	完全不符合	基本符合	基本符合	基本符合	基本符合	基本不符合	基本符合	难以确定	基本不符合	基本不符合	难以确定	基本不符合	基本符合	完全符合	基本不符合	基本符合	基本不符合	难以确定	难以确定
37KxGKYL	kMr5Z65e	321	数据集市	bUjiIr	职场新人时间心理账户调查问卷(被试群体：只要工作三年内的职场新人!))	222.139.19.4	114.2268070	36.1669460	河南省	安阳市	MOBILE	Android	weixin		男	恋爱	本科	2000-4000	国有企业	一年及以下	完全符合	基本符合	基本符合	完全符合	完全符合	难以确定	基本符合	基本不符合	难以确定	完全符合	基本不符合	完全符合	完全符合	基本不符合	基本符合	完全符合	难以确定	基本不符合	难以确定	基本符合	完全符合	基本不符合	基本不符合	完全符合	基本不符合	完全符合	基本不符合	难以确定	难以确定
WLGm9W5M	9LQ8QzW7	330	数据集市	bUjiIr	职场新人时间心理账户调查问卷(被试群体：只要工作三年内的职场新人!))	223.104.145.122	120.8910780	31.4478060	江苏省	苏州市	MOBILE	Android	weixin		女	已婚	本科	10000以上	民营企业	3年以上	基本符合	基本符合	完全不符合	基本符合	完全符合	难以确定	基本符合	难以确定	基本符合	完全符合	完全不符合	基本符合	基本符合	难以确定	基本符合	基本不符合	基本符合	基本符合	基本不符合	完全不符合	基本符合	基本不符合	难以确定	完全符合	基本符合	完全符合	基本不符合	难以确定	难以确定
RMWJ9Kye	kMr5R4Ye	308	数据集市	bUjiIr	职场新人时间心理账户调查问卷(被试群体：只要工作三年内的职场新人!))	60.181.70.198	120.6860600	27.9833600	浙江省	温州市	COMPUTER	Windows	Chrome		男	恋爱	本科	6000-10000	民营企业	1-2年	基本符合	基本符合	完全符合	难以确定	基本符合	基本不符合	基本符合	基本符合	基本不符合	难以确定	难以确定	基本符合	完全符合	完全符合	难以确定	基本不符合	基本符合	基本符合	基本不符合	基本不符合	基本符合	基本符合	完全符合	基本符合	难以确定	基本符合	基本不符合	基本不符合	基本符合
AM92JjW7	xLVj2glL	321	数据集市	bUjiIr	职场新人时间心理账户调查问卷(被试群体：只要工作三年内的职场新人!))	42.228.227.99	112.4256800	34.4213500	河南省	洛阳市	COMPUTER	Windows	weixin		男	已婚	本科	2000-4000	事业单位	3年以上	完全符合	完全符合	基本符合	基本符合	完全符合	基本不符合	基本符合	基本符合	基本不符合	基本符合	基本不符合	完全符合	基本符合	基本符合	基本符合	基本不符合	完全符合	基本符合	完全不符合	基本不符合	基本符合	基本不符合	基本符合	完全符合	难以确定	基本符合	完全不符合	基本不符合	完全符合
Bep9okOM	0ey4zV8L	297	数据集市	bUjiIr	职场新人时间心理账户调查问卷(被试群体：只要工作三年内的职场新人!))	223.104.14.10	112.5627200	37.8734300	山西省	山西省	MOBILE	Android	weixin		男	已婚	本科	4000-6000	国有企业	2-3年	基本符合	完全符合	基本符合	完全符合	基本符合	基本符合	完全符合	基本符合	完全符合	基本符合	基本不符合	完全符合	基本符合	完全符合	基本符合	基本不符合	完全符合	基本符合	完全不符合	基本不符合	完全符合	基本符合	基本符合	完全符合	基本符合	完全符合	完全不符合	基本符合	完全符合
z7AVJpoL	Ke5y8wNe	281	数据集市	bUjiIr	职场新人时间心理账户调查问卷(被试群体：只要工作三年内的职场新人!))	223.104.57.10	103.8703820	36.0636220	甘肃省	兰州市	MOBILE	Android	weixin		女	已婚	本科	4000-6000	民营企业	2-3年	完全符合	基本符合	完全符合	基本符合	基本符合	完全不符合	基本符合	完全符合	基本不符合	基本符合	完全不符合	完全符合	基本符合	完全符合	基本符合	基本不符合	基本符合	完全符合	完全不符合	基本不符合	基本符合	完全符合	基本符合	完全符合	基本符合	完全符合	完全不符合	基本不符合	基本符合
yevAG23L	AM9X2nre	286	数据集市	bUjiIr	职场新人时间心理账户调查问卷(被试群体：只要工作三年内的职场新人!))	113.82.132.162	115.6484900	22.9496700	广东省	汕尾市	COMPUTER	Windows	Chrome		女	已婚	本科	4000-6000	事业单位	2-3年	完全符合	完全符合	完全符合	完全符合	完全符合	难以确定	完全符合	完全符合	完全不符合	完全符合	完全符合	完全符合	完全符合	完全符合	完全符合	完全符合	完全符合	完全符合	完全符合	完全符合	完全符合	完全符合	完全符合	完全符合	完全符合	完全符合	难以确定	难以确定	完全符合
VMJYJB3e	QL0gWdy7	301	数据集市	bUjiIr	职场新人时间心理账户调查问卷(被试群体：只要工作三年内的职场新人!))	27.46.135.200	113.5139465	22.7835026	广东省	广州市	MOBILE	iOS	weixin		女	已婚	本科	6000-10000	民营企业	3年以上	难以确定	基本不符合	基本不符合	难以确定	基本不符合	基本不符合	基本不符合	基本不符合	基本不符合	基本符合	难以确定	基本符合	基本符合	难以确定	基本符合	基本不符合	基本不符合	基本不符合	基本符合	基本符合	难以确定	难以确定	难以确定	基本符合	难以确定	基本符合	难以确定	基本符合	难以确定
KLOn9Kp7	z7APZv9M	283	数据集市	bUjiIr	职场新人时间心理账户调查问卷(被试群体：只要工作三年内的职场新人!))	106.7.107.158	117.6196747	28.4495449	江西省	上饶市	MOBILE	iOS	weixin		男	单身	专科	4000-6000	事业单位	1-2年	基本符合	基本符合	基本符合	难以确定	完全符合	基本符合	基本符合	基本符合	基本不符合	基本符合	难以确定	基本符合	基本符合	基本符合	完全符合	基本不符合	基本符合	难以确定	基本不符合	难以确定	基本符合	基本符合	基本符合	基本符合	基本符合	基本符合	基本不符合	基本不符合	难以确定
4enBv3Re	z7lO6pWM	274	数据集市	bUjiIr	职场新人时间心理账户调查问卷(被试群体：只要工作三年内的职场新人!))	36.57.18.95	116.2782300	32.3532000	安徽省	六安市	COMPUTER	Windows	weixin		男	恋爱	本科	6000-10000	国有企业	2-3年	完全符合	完全符合	基本符合	基本符合	完全符合	基本符合	基本符合	难以确定	完全不符合	完全符合	基本不符合	基本符合	完全符合	完全符合	基本符合	完全不符合	基本符合	完全符合	完全不符合	基本不符合	基本符合	基本符合	基本符合	完全符合	基本符合	完全符合	基本不符合	基本符合	完全符合
oe4QV2xM	2MdbaWLw	267	数据集市	bUjiIr	职场新人时间心理账户调查问卷(被试群体：只要工作三年内的职场新人!))	183.38.15.158	113.2655110	22.8212200	广东省	佛山市	MOBILE	iOS	Safari		男	单身	专科	4000-6000	民营企业	1-2年	基本符合	完全符合	完全符合	基本符合	完全符合	基本不符合	基本符合	基本符合	完全不符合	难以确定	基本不符合	完全符合	完全符合	基本符合	基本符合	基本不符合	基本符合	基本符合	完全不符合	基本不符合	完全符合	完全符合	基本符合	完全符合	基本不符合	完全符合	基本不符合	基本不符合	完全符合
aMgkvKnM	JekqVyB7	248	数据集市	bUjiIr	职场新人时间心理账户调查问卷(被试群体：只要工作三年内的职场新人!))	220.202.152.91	112.3956680	26.3940250	湖南省	衡阳市	MOBILE	Android	weixin		男	单身	本科	6000-10000	民营企业	1-2年	基本符合	完全符合	基本符合	基本符合	难以确定	基本符合	基本符合	难以确定	难以确定	基本符合	基本不符合	基本符合	基本符合	完全符合	基本符合	难以确定	基本符合	完全符合	基本不符合	难以确定	基本符合	基本符合	完全符合	完全符合	难以确定	基本符合	基本不符合	难以确定	基本符合
ve82KRX7	8MZJprM3	255	数据集市	bUjiIr	职场新人时间心理账户调查问卷(被试群体：只要工作三年内的职场新人!))	223.104.50.79	119.0199880	25.3734060	福建省	莆田市	MOBILE	Android	weixin		女	已婚	本科	4000-6000	国有企业	3年以上	完全符合	完全符合	完全符合	完全符合	完全符合	基本不符合	完全符合	完全符合	完全不符合	基本符合	基本不符合	完全符合	完全符合	完全符合	完全符合	完全不符合	完全符合	完全符合	完全不符合	完全不符合	完全符合	完全符合	完全符合	完全符合	基本符合	完全符合	完全不符合	完全不符合	完全符合
J7qzvQ6L	xMo96G6L	269	数据集市	bUjiIr	职场新人时间心理账户调查问卷(被试群体：只要工作三年内的职场新人!))	180.142.211.59	109.7355840	21.7853190	广西壮族自治区	玉林市	MOBILE	iOS	Apple WebKit		女	已婚	本科	6000-10000	事业单位	3年以上	完全符合	基本符合	完全符合	基本符合	基本符合	基本不符合	基本符合	难以确定	难以确定	基本符合	基本不符合	完全符合	基本符合	完全符合	基本符合	难以确定	完全符合	完全符合	基本不符合	基本不符合	完全符合	完全符合	完全符合	完全符合	基本符合	完全符合	基本不符合	基本不符合	基本符合
0eyoGnv7	oe4X9Axe	248	数据集市	bUjiIr	职场新人时间心理账户调查问卷(被试群体：只要工作三年内的职场新人!))	117.143.106.233	121.2489690	31.3284800	上海市	市辖区	MOBILE	Android	weixin		女	已婚	本科	10000以上	外资企业	3年以上	难以确定	难以确定	基本符合	基本符合	难以确定	基本不符合	难以确定	基本不符合	基本不符合	基本符合	难以确定	基本符合	基本符合	难以确定	基本符合	基本不符合	基本符合	基本符合	难以确定	基本不符合	基本符合	基本符合	基本符合	基本符合	基本不符合	难以确定	基本不符合	难以确定	难以确定
9LQq9KWL	5LwadnMl	233	数据集市	bUjiIr	职场新人时间心理账户调查问卷(被试群体：只要工作三年内的职场新人!))	111.14.132.184	117.0038500	35.4052200	山东省	济宁市	MOBILE	Android	weixin		男	单身	本科	2000-4000	民营企业	一年及以下	基本符合	基本符合	完全符合	基本符合	基本不符合	基本不符合	基本符合	难以确定	基本不符合	基本符合	基本不符合	基本符合	完全符合	难以确定	基本符合	基本不符合	基本符合	基本不符合	基本符合	基本符合	完全符合	基本符合	难以确定	基本符合	完全符合	基本符合	基本不符合	难以确定	基本符合
5LwoG49L	WLGl9owe	251	数据集市	bUjiIr	职场新人时间心理账户调查问卷(被试群体：只要工作三年内的职场新人!))	183.200.202.184	113.5651970	37.8564820	山西省	阳泉市	MOBILE	Android	weixin		女	已婚	专科	2000-4000	公务员	一年及以下	完全符合	完全符合	完全符合	完全符合	基本符合	完全符合	完全符合	完全符合	基本符合	完全符合	完全符合	完全符合	基本符合	完全符合	完全符合	基本符合	完全符合	完全符合	基本符合	基本不符合	基本不符合	基本符合	完全符合	完全符合	完全符合	完全符合	基本不符合	完全符合	基本符合
kMrx0yBL	5Lm028d7	244	数据集市	bUjiIr	职场新人时间心理账户调查问卷(被试群体：只要工作三年内的职场新人!))	59.53.106.109	116.4788740	27.9234420	江西省	抚州市	MOBILE	Android	weixin		男	单身	本科	6000-10000	国有企业	1-2年	难以确定	基本符合	完全符合	完全符合	完全符合	基本不符合	基本符合	完全符合	基本不符合	基本符合	难以确定	基本符合	完全符合	基本符合	完全符合	基本符合	完全符合	基本符合	完全不符合	基本不符合	基本符合	基本符合	完全符合	完全符合	基本符合	完全符合	基本不符合	难以确定	基本符合
G7Xo9KoM	VMJn1OOM	248	数据集市	bUjiIr	职场新人时间心理账户调查问卷(被试群体：只要工作三年内的职场新人!))	36.159.130.19	115.5731870	32.6380390	安徽省	阜阳市	MOBILE	Android	weixin		男	已婚	本科	4000-6000	国有企业	一年及以下	基本符合	基本符合	基本符合	完全符合	难以确定	基本不符合	基本符合	基本不符合	基本符合	基本符合	基本符合	基本符合	难以确定	基本符合	基本符合	基本符合	难以确定	基本符合	难以确定	基本符合	难以确定	基本符合	难以确定	基本符合	基本符合	完全符合	基本不符合	基本符合	难以确定
p7YG9KWe	5LwRV1q7	232	数据集市	bUjiIr	职场新人时间心理账户调查问卷(被试群体：只要工作三年内的职场新人!))	117.136.91.69	113.0543100	36.6558000	山西省	长治市	MOBILE	Android	weixin		男	恋爱	本科	2000-4000	学生	一年及以下	基本符合	基本符合	难以确定	基本符合	完全符合	难以确定	难以确定	基本不符合	难以确定	基本符合	基本不符合	基本符合	基本符合	基本符合	基本符合	基本不符合	基本符合	基本符合	基本不符合	基本不符合	基本符合	基本符合	基本符合	基本符合	难以确定	基本符合	基本不符合	基本不符合	基本符合
qM6wVdB7	QL0XgV0L	231	数据集市	bUjiIr	职场新人时间心理账户调查问卷(被试群体：只要工作三年内的职场新人!))	112.224.74.77	120.4620760	36.0997520	山东省	青岛市	MOBILE	Android	weixin		女	单身	本科	6000-10000	民营企业	1-2年	完全符合	完全符合	完全符合	基本符合	完全符合	基本不符合	基本符合	完全符合	完全不符合	基本符合	完全不符合	基本符合	完全符合	完全符合	完全符合	基本不符合	完全符合	完全符合	完全不符合	完全不符合	完全符合	基本符合	完全符合	完全符合	完全符合	完全符合	完全不符合	完全不符合	基本符合
5LmKvXOM	BMD341ke	222	数据集市	bUjiIr	职场新人时间心理账户调查问卷(被试群体：只要工作三年内的职场新人!))	183.200.68.172	113.0310950	36.5231630	山西省	长治市	MOBILE	Android	weixin		男	恋爱	专科	不足2000	学生	1-2年	难以确定	基本不符合	难以确定	基本符合	基本符合	基本不符合	基本符合	基本不符合	基本符合	难以确定	完全不符合	基本符合	基本符合	基本不符合	难以确定	基本符合	基本符合	完全不符合	完全不符合	完全符合	基本符合	基本符合	基本符合	完全符合	完全不符合	完全符合	难以确定	难以确定	基本符合
37KxG0YL	J7qlp8yM	205	数据集市	bUjiIr	职场新人时间心理账户调查问卷(被试群体：只要工作三年内的职场新人!))	183.92.251.19	112.2884770	30.9089260	湖北省	荆门市	MOBILE	Android	weixin		男	恋爱	本科	6000-10000	事业单位	一年及以下	基本符合	完全符合	基本符合	基本符合	基本符合	难以确定	难以确定	难以确定	难以确定	基本符合	基本不符合	基本符合	基本符合	难以确定	基本符合	基本符合	基本符合	基本符合	基本不符合	难以确定	基本符合	基本符合	基本符合	完全符合	难以确定	完全符合	难以确定	基本符合	难以确定
nePxG1de	5Lmma1gL	207	数据集市	bUjiIr	职场新人时间心理账户调查问卷(被试群体：只要工作三年内的职场新人!))	182.108.130.253	115.5474396	25.8983326	江西省	赣州市	MOBILE	iOS	weixin		男	单身	本科	6000-10000	事业单位	1-2年	完全符合	完全符合	完全符合	完全符合	完全符合	完全符合	难以确定	完全符合	难以确定	基本符合	完全不符合	完全符合	完全符合	完全符合	难以确定	完全不符合	完全符合	完全符合	难以确定	难以确定	完全符合	完全符合	完全符合	完全符合	完全符合	完全符合	完全不符合	完全符合	完全符合
BMDNJOQL	WLGPzjez	193	数据集市	bUjiIr	职场新人时间心理账户调查问卷(被试群体：只要工作三年内的职场新人!))	183.209.124.45	121.1967000	31.4762000	江苏省	苏州市	MOBILE	Android	weixin		男	单身	硕士	6000-10000	事业单位	一年及以下	完全符合	基本符合	完全符合	基本符合	完全符合	基本不符合	完全符合	基本符合	基本不符合	基本符合	完全不符合	完全符合	完全符合	完全符合	基本符合	基本不符合	完全符合	完全符合	完全不符合	基本符合	完全符合	完全符合	完全符合	完全符合	完全符合	完全符合	完全不符合	完全不符合	完全符合
aMgkvYgM	xMoVgE4e	442	数据集市	bUjiIr	职场新人时间心理账户调查问卷(被试群体：只要工作三年内的职场新人!))	49.94.67.229	119.1347120	34.5882420	江苏省	连云港市	MOBILE	Android	weixin		女	单身	专科	不足2000	学生	一年及以下	基本符合	基本不符合	基本不符合	基本符合	完全符合	基本不符合	基本符合	基本符合	难以确定	基本符合	完全不符合	基本符合	完全符合	基本不符合	基本符合	基本不符合	完全符合	难以确定	基本不符合	难以确定	难以确定	基本不符合	难以确定	完全符合	基本符合	完全符合	难以确定	完全不符合	难以确定
DMxoG4Qe	ve8gvGBL	356	数据集市	bUjiIr	职场新人时间心理账户调查问卷(被试群体：只要工作三年内的职场新人!))	139.214.244.56	125.3198920	43.8189460	吉林省	长春市	MOBILE	Android	weixin		女	单身	本科	2000-4000	国有企业	1-2年	基本符合	完全符合	基本符合	难以确定	基本符合	基本符合	完全符合	基本符合	完全符合	基本符合	基本不符合	基本符合	完全符合	基本符合	完全符合	完全符合	基本符合	完全符合	完全不符合	基本符合	基本符合	完全符合	基本不符合	完全符合	基本符合	完全符合	基本符合	完全符合	基本符合
G7Xo9mdM	0ey4rXbL	312	数据集市	bUjiIr	职场新人时间心理账户调查问卷(被试群体：只要工作三年内的职场新人!))	223.99.254.26	118.0441040	36.7927520	山东省	淄博市	MOBILE	Android	weixin		女	单身	本科	2000-4000	事业单位	一年及以下	完全不符合	基本不符合	基本符合	基本不符合	完全符合	难以确定	完全符合	完全不符合	基本符合	基本符合	基本不符合	完全符合	完全符合	难以确定	完全符合	完全符合	完全符合	基本符合	基本不符合	完全符合	基本符合	基本符合	完全符合	基本符合	完全符合	基本符合	基本不符合	完全不符合	基本符合
G7XoldDM	nePJxwA7	3359	数据集市	bYBvQf	职场新人时间心理账户调查问卷(被试群体：只要工作三年内的职场新人!))	114.85.182.141	121.5199950	31.1432290	上海市	市辖区	COMPUTER	Windows	Chrome		男	恋爱	本科	6000-10000	外资企业	1-2年	完全符合	完全符合	基本符合	完全符合	完全符合	完全不符合	完全符合	完全符合	完全不符合	完全符合	完全不符合	完全符合	完全符合	完全符合	基本符合	完全不符合	完全符合	完全符合	完全不符合	完全不符合	完全符合	完全符合	基本符合	完全符合	基本符合	完全符合	完全不符合	完全不符合	完全符合
5LwoKKnL	pLzVg85L	2341	数据集市	bYBvQf	职场新人时间心理账户调查问卷(被试群体：只要工作三年内的职场新人!))	114.85.156.203	121.5199950	31.1432290	上海市	市辖区	COMPUTER	Windows	Chrome		男	恋爱	硕士	10000以上	事业单位	1-2年	完全符合	基本符合	完全符合	完全符合	完全符合	完全不符合	完全符合	完全符合	完全不符合	基本符合	完全不符合	完全符合	完全符合	基本符合	完全符合	完全不符合	完全符合	完全符合	完全不符合	完全不符合	完全符合	完全符合	完全符合	完全符合	基本符合	完全符合	完全不符合	完全不符合	完全符合
37KxoonL	9LQJvlWe	340	数据集市	bYBvQf	职场新人时间心理账户调查问卷(被试群体：只要工作三年内的职场新人!))	223.104.173.47	115.9100400	28.6741700	江西省	江西省	COMPUTER	Mac OS X	Chrome		女	恋爱	本科	4000-6000	民营企业	2-3年	基本符合	完全符合	完全符合	完全符合	基本符合	完全不符合	基本符合	完全不符合	完全不符合	基本符合	基本不符合	基本符合	完全符合	基本不符合	完全符合	完全不符合	难以确定	完全符合	完全不符合	完全不符合	完全符合	难以确定	基本不符合	基本符合	完全不符合	完全符合	完全不符合	完全不符合	基本不符合
leNql6gL	4en6wJWe	792	数据集市	bYBvQf	职场新人时间心理账户调查问卷(被试群体：只要工作三年内的职场新人!))	114.85.222.65	121.5199950	31.1432290	上海市	市辖区	COMPUTER	Windows	Chrome		男	单身	本科	6000-10000	国有企业	2-3年	完全符合	完全符合	基本符合	完全符合	完全符合	完全不符合	完全符合	完全符合	完全不符合	完全符合	基本不符合	完全符合	完全符合	基本符合	完全符合	完全不符合	完全符合	完全符合	完全不符合	完全不符合	完全符合	完全符合	完全符合	基本符合	完全符合	完全符合	完全不符合	完全不符合	完全符合
Bep9Kx8M	z7lV5J4e	697	数据集市	bYBvQf	职场新人时间心理账户调查问卷(被试群体：只要工作三年内的职场新人!))	114.87.15.159	121.4737000	31.2303700	上海市	上海市	COMPUTER	Windows	Chrome		男	恋爱	硕士	6000-10000	民营企业	1-2年	完全符合	完全符合	基本符合	完全符合	基本符合	完全不符合	完全符合	完全符合	完全不符合	基本符合	基本不符合	完全符合	完全符合	基本符合	完全符合	完全不符合	完全符合	完全符合	完全不符合	完全不符合	完全符合	完全符合	基本符合	完全符合	完全符合	完全符合	完全不符合	基本不符合	完全符合
z7l5b0gL	ve8Ryz7p	530	数据集市	bYBvQf	职场新人时间心理账户调查问卷(被试群体：只要工作三年内的职场新人!))	111.73.60.206	116.6956000	28.7021100	江西省	上饶市	COMPUTER	Mac OS X	Chrome		男	已婚	本科	6000-10000	民营企业	3年以上	基本符合	完全符合	基本符合	完全符合	难以确定	完全不符合	基本符合	完全不符合	完全不符合	基本符合	完全不符合	基本符合	完全符合	难以确定	完全符合	完全不符合	难以确定	基本符合	完全不符合	完全不符合	完全符合	基本不符合	基本不符合	基本符合	完全不符合	完全符合	完全不符合	完全不符合	难以确定
aMgkbogM	Jekg1dez	224	数据集市	bYBvQf	职场新人时间心理账户调查问卷(被试群体：只要工作三年内的职场新人!))	39.78.143.95	116.9971310	36.6463390	山东省	济南市	MOBILE	Android	weixin		男	已婚	本科	6000-10000	民营企业	2-3年	基本符合	基本符合	难以确定	基本符合	基本符合	难以确定	基本符合	基本不符合	基本不符合	基本符合	基本不符合	基本符合	基本符合	难以确定	基本符合	基本不符合	基本符合	难以确定	基本不符合	完全不符合	基本符合	难以确定	基本符合	基本符合	难以确定	基本符合	基本不符合	基本不符合	基本符合
JekDbNNM	0eyZ8j8M	1821	数据集市	bYBvQf	职场新人时间心理账户调查问卷(被试群体：只要工作三年内的职场新人!))	101.84.192.174	121.4737000	31.2303700	上海市	上海市	COMPUTER	Windows	Chrome		男	恋爱	硕士	10000以上	事业单位	1-2年	完全符合	基本符合	完全符合	完全符合	基本符合	完全不符合	完全符合	完全符合	完全不符合	完全符合	基本不符合	完全符合	基本符合	完全符合	完全符合	完全不符合	完全符合	完全符合	完全不符合	完全不符合	完全符合	完全符合	基本符合	完全符合	完全符合	完全符合	完全不符合	基本不符合	完全符合
BMDNgD3L	5Lm9EYgL	626	数据集市	bYBvQf	职场新人时间心理账户调查问卷(被试群体：只要工作三年内的职场新人!))	117.136.122.163	114.8822050	27.8176770	江西省	新余市	MOBILE	Android	weixin		女	单身	本科	4000-6000	民营企业	1-2年	基本符合	基本符合	基本符合	基本符合	基本符合	基本不符合	基本符合	基本符合	基本不符合	基本符合	基本不符合	完全符合	完全符合	基本符合	基本符合	基本不符合	基本符合	基本符合	完全不符合	基本不符合	基本符合	基本符合	基本符合	完全符合	基本符合	完全符合	基本不符合	基本不符合	基本符合
8MZElpqe	J7qoyG6e	1554	数据集市	bYBvQf	职场新人时间心理账户调查问卷(被试群体：只要工作三年内的职场新人!))	114.87.130.86	121.4737000	31.2303700	上海市	上海市	COMPUTER	Windows	Chrome		男	单身	本科	6000-10000	事业单位	1-2年	完全符合	基本符合	完全符合	完全符合	基本符合	完全不符合	完全符合	完全符合	完全不符合	基本符合	基本不符合	完全符合	完全符合	完全符合	基本符合	完全不符合	完全符合	完全符合	完全不符合	完全不符合	完全符合	完全符合	完全符合	基本符合	完全符合	完全符合	完全不符合	基本不符合	完全符合
RMWJlDEe	J7qylK70	555	数据集市	bYBvQf	职场新人时间心理账户调查问卷(被试群体：只要工作三年内的职场新人!))	114.246.85.104	116.3248030	40.0335550	北京市	市辖区	MOBILE	Android	weixin		女	已婚	专科	6000-10000	国有企业	3年以上	基本符合	基本符合	基本符合	基本符合	基本符合	基本不符合	难以确定	基本不符合	基本不符合	基本不符合	完全不符合	基本符合	基本符合	基本符合	基本符合	基本不符合	基本符合	基本符合	基本不符合	基本不符合	基本符合	基本符合	基本符合	完全符合	基本不符合	基本符合	基本不符合	完全不符合	基本不符合
QL0rZvqM	RMWWpnGM	489	数据集市	bYBvQf	职场新人时间心理账户调查问卷(被试群体：只要工作三年内的职场新人!))	117.136.121.132	114.8804890	27.8171590	江西省	新余市	MOBILE	Android	weixin		男	单身	本科	4000-6000	民营企业	1-2年	完全符合	完全符合	基本符合	基本符合	完全符合	基本不符合	基本符合	完全符合	完全不符合	基本符合	基本不符合	完全符合	完全符合	完全符合	难以确定	基本不符合	基本符合	完全符合	完全不符合	完全不符合	完全符合	完全符合	基本符合	基本符合	难以确定	完全符合	完全不符合	完全不符合	完全符合
z7AVyvzL	z7lqARLQ	378	数据集市	bYBvQf	职场新人时间心理账户调查问卷(被试群体：只要工作三年内的职场新人!))	223.104.189.80	117.0207600	36.6682600	山东省	山东省	MOBILE	Android	weixin		女	已婚	硕士	10000以上	国有企业	一年及以下	完全符合	基本符合	完全符合	基本符合	基本符合	难以确定	基本符合	完全符合	基本不符合	基本符合	完全不符合	完全符合	基本符合	基本符合	完全符合	基本不符合	难以确定	完全符合	完全不符合	基本不符合	基本符合	完全符合	基本符合	完全符合	基本符合	完全符合	基本不符合	完全不符合	基本符合
Bep9K8NM	2MdWwwXe	367	数据集市	bYBvQf	职场新人时间心理账户调查问卷(被试群体：只要工作三年内的职场新人!))	112.14.97.145	120.6800919	27.8518333	浙江省	温州市	MOBILE	iOS	weixin		男	恋爱	本科	4000-6000	民营企业	2-3年	难以确定	基本不符合	基本不符合	难以确定	难以确定	基本不符合	难以确定	基本不符合	基本不符合	基本符合	基本不符合	基本符合	基本符合	基本不符合	基本符合	基本符合	基本符合	基本不符合	难以确定	基本符合	难以确定	基本不符合	基本不符合	基本符合	难以确定	基本符合	难以确定	基本不符合	难以确定
Ke5PZJxL	5LwVdb97	1179	数据集市	bYBvQf	职场新人时间心理账户调查问卷(被试群体：只要工作三年内的职场新人!))	114.85.202.158	121.4737000	31.2303700	上海市	上海市	COMPUTER	Windows	Chrome		男	恋爱	硕士	6000-10000	外资企业	2-3年	完全符合	完全符合	完全符合	完全符合	基本符合	完全不符合	基本符合	完全符合	完全不符合	基本符合	基本不符合	完全符合	完全符合	基本符合	完全符合	完全不符合	完全符合	完全符合	完全不符合	完全不符合	完全符合	完全符合	完全符合	基本符合	基本符合	完全符合	完全不符合	基本不符合	完全符合
5M2wZPV7	xLVJdElL	223	数据集市	bYBvQf	职场新人时间心理账户调查问卷(被试群体：只要工作三年内的职场新人!))	61.242.134.243	114.3423400	30.5453900	湖北省	湖北省	MOBILE	iOS	weixin		女	单身	本科	4000-6000	民营企业	1-2年	基本符合	完全符合	完全符合	完全符合	基本符合	基本不符合	基本不符合	难以确定	基本不符合	基本符合	基本不符合	完全符合	完全符合	完全符合	基本符合	基本不符合	基本符合	基本符合	完全不符合	完全不符合	基本符合	基本符合	基本符合	完全符合	基本符合	完全符合	基本不符合	基本不符合	基本符合
aMgkb6QM	kMrjjRyM	374	数据集市	bYBvQf	职场新人时间心理账户调查问卷(被试群体：只要工作三年内的职场新人!))	117.42.168.180	114.9446100	27.8003800	江西省	新余市	COMPUTER	Windows	Chrome		女	单身	本科	6000-10000	民营企业	1-2年	基本符合	完全符合	完全符合	完全符合	基本符合	基本不符合	完全符合	基本符合	完全不符合	完全符合	基本不符合	完全符合	完全符合	基本符合	基本符合	完全不符合	基本符合	完全符合	基本不符合	基本不符合	完全符合	基本符合	完全符合	完全符合	难以确定	完全符合	基本不符合	基本不符合	基本符合
J7qzK3KL	KLO15pMk	688	数据集市	bYBvQf	职场新人时间心理账户调查问卷(被试群体：只要工作三年内的职场新人!))	106.125.72.4	111.7652200	40.8173300	内蒙古自治区	内蒙古自治区	MOBILE	Android	weixin		女	恋爱	本科	2000-4000	民营企业	一年及以下	难以确定	基本符合	基本不符合	基本符合	完全符合	基本不符合	基本符合	基本不符合	基本不符合	基本符合	基本不符合	基本符合	完全符合	基本不符合	基本符合	基本不符合	基本符合	基本不符合	难以确定	完全不符合	基本符合	基本符合	基本符合	基本符合	基本不符合	基本符合	基本不符合	完全不符合	基本不符合
me3dbxNM	J7BG24jL	450	数据集市	bYBvQf	职场新人时间心理账户调查问卷(被试群体：只要工作三年内的职场新人!))	49.210.25.188	114.2709600	30.6014700	湖北省	武汉市	MOBILE	iOS	weixin		女	单身	本科	6000-10000	事业单位	3年以上	基本符合	基本符合	完全符合	完全符合	基本符合	难以确定	基本符合	基本符合	基本不符合	基本符合	难以确定	基本符合	基本符合	完全符合	基本符合	基本不符合	基本符合	难以确定	完全不符合	基本不符合	基本符合	基本符合	基本符合	完全符合	基本符合	完全符合	基本不符合	难以确定	完全符合
J7B48d3e	J7qqNy70	301	数据集市	bYBvQf	职场新人时间心理账户调查问卷(被试群体：只要工作三年内的职场新人!))	117.143.7.25	121.3203230	31.3168860	上海市	市辖区	MOBILE	Android	weixin		女	恋爱	本科	4000-6000	外资企业	1-2年	完全符合	基本符合	完全符合	基本符合	完全符合	难以确定	基本符合	完全符合	完全不符合	基本符合	完全不符合	完全符合	基本符合	完全符合	基本符合	完全不符合	完全符合	基本符合	完全不符合	基本不符合	基本符合	完全符合	基本符合	完全符合	基本符合	完全符合	完全不符合	基本不符合	基本符合
37KxoAPL	BMDRy1KL	289	数据集市	bYBvQf	职场新人时间心理账户调查问卷(被试群体：只要工作三年内的职场新人!))	39.65.197.222	120.2581390	36.7518040	山东省	青岛市	MOBILE	Android	weixin		男	单身	本科	4000-6000	国有企业	2-3年	基本符合	基本符合	完全符合	基本符合	难以确定	基本不符合	基本符合	基本符合	基本不符合	难以确定	基本不符合	基本符合	完全符合	基本符合	基本符合	基本不符合	基本符合	基本符合	基本不符合	基本不符合	基本符合	基本符合	基本符合	完全符合	基本符合	基本符合	完全不符合	基本不符合	基本符合
xebJbzJe	kM1wVVOL	280	数据集市	bYBvQf	职场新人时间心理账户调查问卷(被试群体：只要工作三年内的职场新人!))	111.14.71.17	115.4802000	36.7133000	山东省	聊城市	MOBILE	Android	weixin		男	恋爱	本科	4000-6000	国有企业	1-2年	基本符合	完全符合	完全符合	难以确定	完全符合	基本不符合	基本符合	基本符合	基本不符合	完全符合	难以确定	完全符合	完全符合	完全符合	基本符合	基本不符合	完全符合	完全符合	完全不符合	难以确定	基本符合	基本符合	完全符合	完全符合	完全符合	完全符合	基本不符合	完全不符合	完全符合
BMDNgd3L	WLGN28P7	841	数据集市	bYBvQf	职场新人时间心理账户调查问卷(被试群体：只要工作三年内的职场新人!))	101.88.214.75	121.5440900	31.2211400	上海市	市辖区	COMPUTER	Windows	Chrome		男	恋爱	本科	6000-10000	事业单位	1-2年	基本符合	完全符合	基本符合	完全符合	完全符合	基本不符合	完全符合	完全符合	完全不符合	基本符合	基本不符合	完全符合	完全符合	基本符合	完全符合	完全不符合	完全符合	完全符合	基本不符合	完全不符合	完全符合	基本符合	完全符合	完全符合	完全符合	基本符合	完全不符合	完全不符合	完全符合
nePxDAye	8MZqrQne	441	数据集市	bYBvQf	职场新人时间心理账户调查问卷(被试群体：只要工作三年内的职场新人!))	125.211.195.219	115.4650160	38.8739150	河北省	保定市	MOBILE	iOS	Safari		女	单身	本科	6000-10000	国有企业	2-3年	基本符合	基本符合	完全符合	基本符合	完全符合	基本符合	基本符合	完全符合	难以确定	基本符合	难以确定	基本符合	完全符合	基本符合	基本符合	基本不符合	基本符合	基本符合	基本不符合	基本不符合	基本符合	基本符合	完全符合	完全符合	基本符合	基本符合	完全不符合	基本不符合	基本符合
G7XolROM	JekK64be	508	数据集市	bYBvQf	职场新人时间心理账户调查问卷(被试群体：只要工作三年内的职场新人!))	220.198.249.180	113.2643600	23.1290800	广东省	广州市	COMPUTER	Windows	Chrome		男	恋爱	本科	6000-10000	国有企业	1-2年	基本不符合	难以确定	基本不符合	基本符合	基本符合	基本不符合	基本不符合	基本不符合	基本不符合	基本符合	基本不符合	难以确定	难以确定	基本符合	基本符合	基本不符合	基本符合	基本不符合	基本不符合	基本不符合	基本不符合	基本不符合	基本符合	难以确定	基本不符合	基本不符合	基本不符合	基本不符合	基本不符合
27ajbBpL	kMrxrpYL	325	数据集市	bYBvQf	职场新人时间心理账户调查问卷(被试群体：只要工作三年内的职场新人!))	223.104.36.150	116.9241740	31.4622810	安徽省	六安市	MOBILE	Android	weixin		女	单身	本科	4000-6000	公务员	1-2年	难以确定	难以确定	基本不符合	基本符合	基本不符合	基本不符合	难以确定	基本不符合	难以确定	基本符合	完全不符合	基本符合	基本符合	难以确定	基本符合	基本符合	难以确定	基本不符合	基本不符合	难以确定	基本符合	基本符合	难以确定	难以确定	基本不符合	基本符合	基本符合	难以确定	基本不符合
aMgkbn8M	JekKWjje	319	数据集市	bYBvQf	职场新人时间心理账户调查问卷(被试群体：只要工作三年内的职场新人!))	223.104.159.238	120.2953220	30.1427160	浙江省	杭州市	MOBILE	Android	weixin		男	恋爱	普高/中专/技校/职高	6000-10000	外资企业	1-2年	基本符合	基本符合	完全符合	完全符合	基本符合	基本符合	完全符合	完全符合	基本不符合	完全符合	完全不符合	完全符合	基本符合	基本符合	基本符合	基本不符合	基本符合	基本符合	基本不符合	基本不符合	基本符合	完全符合	完全符合	基本符合	难以确定	基本符合	基本不符合	难以确定	完全符合
5LwoKNVL	nePJJBr7	975	数据集市	bYBvQf	职场新人时间心理账户调查问卷(被试群体：只要工作三年内的职场新人!))	120.219.8.157	114.8970900	32.0091900	河南省	信阳市	COMPUTER	Windows	Firefox		男	单身	本科	2000-4000	事业单位	1-2年	完全符合	基本符合	基本符合	完全符合	完全符合	完全不符合	基本符合	完全符合	基本不符合	基本符合	难以确定	基本符合	完全符合	基本不符合	基本不符合	基本符合	基本不符合	基本不符合	难以确定	基本符合	完全符合	完全符合	基本符合	完全符合	基本符合	难以确定	基本符合	基本符合	完全符合
p7YGx8we	xeb9zdkL	915	数据集市	bYBvQf	职场新人时间心理账户调查问卷(被试群体：只要工作三年内的职场新人!))	223.104.16.112	125.3154410	43.9546640	吉林省	长春市	COMPUTER	Windows	Chrome		男	单身	本科	4000-6000	外资企业	1-2年	基本符合	完全符合	完全符合	基本符合	完全符合	基本不符合	基本符合	基本符合	完全符合	基本符合	基本不符合	完全符合	完全符合	基本符合	难以确定	难以确定	完全符合	基本符合	基本不符合	难以确定	完全符合	基本符合	完全符合	基本符合	难以确定	完全符合	基本不符合	难以确定	基本符合
J7B48y6e	5LmRWDeW	865	数据集市	bYBvQf	职场新人时间心理账户调查问卷(被试群体：只要工作三年内的职场新人!))	223.104.9.154	104.1796750	30.8138970	四川省	成都市	MOBILE	Android	weixin		女	已婚	本科	6000-10000	外资企业	3年以上	完全符合	基本符合	完全符合	基本符合	完全符合	基本符合	完全符合	基本符合	完全不符合	完全符合	基本不符合	完全符合	基本符合	完全符合	基本符合	基本不符合	基本符合	完全符合	完全不符合	基本不符合	基本符合	完全符合	基本符合	基本符合	难以确定	完全符合	完全不符合	难以确定	完全符合
37Kxo26L	9LQ8v9v7	838	数据集市	bYBvQf	职场新人时间心理账户调查问卷(被试群体：只要工作三年内的职场新人!))	117.136.59.55	125.3154410	43.9546640	吉林省	长春市	COMPUTER	Windows	Chrome		男	单身	本科	4000-6000	国有企业	2-3年	完全符合	完全符合	基本符合	基本符合	完全符合	基本不符合	基本符合	完全符合	基本不符合	基本符合	完全不符合	完全符合	基本符合	基本符合	难以确定	完全符合	基本符合	完全符合	完全不符合	难以确定	基本符合	完全符合	完全符合	基本符合	基本符合	完全符合	基本不符合	完全符合	完全符合
RMWJlQre	qM6BrlBM	703	数据集市	bYBvQf	职场新人时间心理账户调查问卷(被试群体：只要工作三年内的职场新人!))	223.104.16.124	125.3154410	43.9546640	吉林省	长春市	COMPUTER	Windows	Chrome		男	恋爱	本科	4000-6000	民营企业	2-3年	基本符合	完全符合	完全符合	基本符合	基本符合	难以确定	完全符合	基本符合	基本不符合	完全符合	基本不符合	完全符合	基本符合	基本符合	难以确定	完全符合	基本符合	完全符合	基本不符合	难以确定	基本符合	基本符合	完全符合	基本符合	难以确定	完全符合	基本不符合	难以确定	基本符合
VMJYj2Je	Ke5BG8yM	676	数据集市	bYBvQf	职场新人时间心理账户调查问卷(被试群体：只要工作三年内的职场新人!))	60.216.29.14	116.4202000	36.2712330	山东省	济南市	MOBILE	Android	weixin		男	已婚	专科	4000-6000	国有企业	2-3年	完全符合	基本符合	完全符合	完全符合	基本符合	难以确定	完全符合	基本符合	完全不符合	完全符合	难以确定	基本符合	完全符合	基本符合	基本符合	基本不符合	基本符合	完全符合	完全不符合	完全不符合	基本符合	基本符合	完全符合	基本符合	完全符合	完全符合	基本不符合	难以确定	基本符合
KLOnGm17	5Lm0ZoD7	639	数据集市	bYBvQf	职场新人时间心理账户调查问卷(被试群体：只要工作三年内的职场新人!))	101.66.181.133	120.0746800	29.3055800	浙江省	金华市	COMPUTER	Windows	Chrome		男	恋爱	本科	6000-10000	民营企业	1-2年	基本符合	完全符合	基本符合	基本符合	基本符合	难以确定	基本符合	难以确定	基本不符合	难以确定	完全不符合	完全符合	基本符合	难以确定	难以确定	基本符合	基本符合	完全符合	完全不符合	完全符合	完全符合	基本符合	基本符合	难以确定	基本符合	难以确定	基本符合	难以确定	基本符合
2Mdqbdd7	AM9XO6re	554	数据集市	bYBvQf	职场新人时间心理账户调查问卷(被试群体：只要工作三年内的职场新人!))	117.136.59.75	125.3154410	43.9546640	吉林省	长春市	COMPUTER	Windows	Chrome		女	恋爱	本科	4000-6000	国有企业	2-3年	基本符合	完全符合	完全符合	基本符合	完全符合	难以确定	完全符合	基本符合	难以确定	完全符合	基本不符合	完全符合	基本符合	基本符合	完全符合	基本符合	完全符合	完全符合	基本不符合	难以确定	基本符合	完全符合	基本符合	基本符合	完全符合	完全符合	基本不符合	难以确定	完全符合
oe4QZNmM	xeb9okdL	562	数据集市	bYBvQf	职场新人时间心理账户调查问卷(被试群体：只要工作三年内的职场新人!))	27.195.134.250	117.9992500	36.7213600	山东省	淄博市	COMPUTER	Windows	Chrome		男	已婚	硕士	10000以上	国有企业	3年以上	基本符合	基本符合	完全符合	难以确定	基本符合	基本不符合	基本符合	基本不符合	基本不符合	完全符合	完全不符合	基本符合	基本符合	完全符合	基本符合	基本符合	基本符合	完全符合	完全符合	基本不符合	基本符合	完全符合	基本符合	完全符合	基本符合	完全符合	基本不符合	基本不符合	基本不符合
5M2wZ3N7	pLzVr45L	546	数据集市	bYBvQf	职场新人时间心理账户调查问卷(被试群体：只要工作三年内的职场新人!))	120.84.111.39	116.1852330	23.3709740	广东省	揭阳市	COMPUTER	Windows	Chrome		男	单身	本科	4000-6000	事业单位	1-2年	完全符合	完全符合	完全符合	完全符合	完全符合	完全不符合	完全符合	基本不符合	基本不符合	完全符合	完全不符合	完全符合	完全符合	完全符合	完全符合	完全符合	完全符合	完全符合	完全不符合	完全不符合	完全符合	完全符合	完全符合	完全符合	完全符合	完全符合	完全不符合	完全不符合	完全符合
kMrxK15L	BepZ8Z7E	488	数据集市	bYBvQf	职场新人时间心理账户调查问卷(被试群体：只要工作三年内的职场新人!))	175.160.189.26	123.3725100	42.0203800	辽宁省	沈阳市	COMPUTER	Windows	Chrome		男	恋爱	本科	4000-6000	民营企业	1-2年	基本符合	基本符合	基本符合	基本符合	基本符合	基本不符合	基本符合	基本符合	基本不符合	基本符合	基本不符合	基本符合	基本符合	基本符合	基本符合	基本不符合	基本符合	基本符合	基本不符合	难以确定	基本符合	基本符合	基本符合	完全符合	难以确定	基本符合	难以确定	难以确定	基本符合
p7YGxPwe	oe4XjRqe	493	数据集市	bYBvQf	职场新人时间心理账户调查问卷(被试群体：只要工作三年内的职场新人!))	183.27.179.94	113.2913700	22.7736500	广东省	佛山市	COMPUTER	Windows	Chrome		男	单身	本科	2000-4000	事业单位	1-2年	完全符合	基本符合	基本符合	基本符合	难以确定	难以确定	基本符合	难以确定	难以确定	难以确定	基本不符合	基本符合	基本符合	基本符合	基本不符合	难以确定	基本符合	难以确定	基本不符合	难以确定	基本符合	难以确定	难以确定	基本符合	难以确定	基本不符合	基本不符合	基本不符合	难以确定
J7qzKD4L	5LwPlZ9e	469	数据集市	bYBvQf	职场新人时间心理账户调查问卷(被试群体：只要工作三年内的职场新人!))	49.211.152.77	115.9550180	28.4261210	江西省	南昌市	MOBILE	Android	weixin		女	恋爱	本科	6000-10000	民营企业	3年以上	基本符合	完全符合	基本符合	难以确定	完全符合	基本不符合	难以确定	基本不符合	难以确定	基本符合	基本不符合	基本符合	完全符合	基本符合	基本符合	难以确定	基本符合	基本不符合	基本不符合	难以确定	难以确定	基本不符合	基本符合	难以确定	难以确定	基本符合	难以确定	基本符合	难以确定
0eyoKg87	DMxPA8JM	451	数据集市	bYBvQf	职场新人时间心理账户调查问卷(被试群体：只要工作三年内的职场新人!))	122.158.230.194	131.7943860	46.7682890	黑龙江省	双鸭山市	MOBILE	Android	weixin		男	单身	硕士	6000-10000	学生	1-2年	完全符合	基本符合	基本符合	基本符合	完全符合	完全符合	基本符合	完全符合	基本符合	完全符合	完全不符合	完全符合	基本符合	完全符合	完全符合	完全符合	基本符合	完全符合	完全不符合	基本不符合	完全符合	基本符合	基本符合	完全符合	基本符合	完全符合	基本不符合	完全不符合	完全符合
9LQql3GL	qM6BPZ3M	456	数据集市	bYBvQf	职场新人时间心理账户调查问卷(被试群体：只要工作三年内的职场新人!))	223.104.66.65	112.3859900	24.7752150	广东省	清远市	MOBILE	Android	weixin		男	已婚	本科	10000以上	国有企业	3年以上	完全符合	完全符合	基本符合	基本符合	完全符合	基本不符合	基本符合	基本不符合	难以确定	基本符合	基本不符合	基本符合	完全符合	基本符合	基本符合	基本不符合	基本符合	基本符合	完全不符合	基本不符合	基本符合	基本符合	基本符合	完全符合	难以确定	基本符合	基本不符合	基本不符合	基本符合
JekDb4YM	qM6r90Mx	460	数据集市	bYBvQf	职场新人时间心理账户调查问卷(被试群体：只要工作三年内的职场新人!))	14.18.102.117	113.3123200	22.4040100	广东省	中山市	COMPUTER	Windows	weixin		男	单身	本科	6000-10000	民营企业	1-2年	完全符合	基本不符合	基本符合	基本符合	基本符合	完全不符合	基本符合	完全不符合	完全不符合	基本不符合	基本不符合	完全符合	基本符合	完全不符合	完全符合	完全不符合	基本符合	基本不符合	基本符合	完全不符合	基本符合	基本符合	完全不符合	基本符合	基本不符合	基本符合	完全不符合	完全不符合	基本符合
kMrxKPyL	DMx2EE5L	448	数据集市	bYBvQf	职场新人时间心理账户调查问卷(被试群体：只要工作三年内的职场新人!))	123.128.52.109	116.6985500	36.1987100	山东省	泰安市	COMPUTER	Windows	Chrome		女	已婚	专科	2000-4000	民营企业	2-3年	难以确定	基本符合	基本符合	完全符合	基本符合	难以确定	基本符合	难以确定	难以确定	基本符合	难以确定	基本符合	完全符合	基本符合	基本符合	难以确定	基本符合	基本符合	难以确定	难以确定	基本符合	完全符合	完全符合	基本符合	难以确定	基本符合	基本不符合	难以确定	基本符合
G7XolE8M	37KgZB67	448	数据集市	bYBvQf	职场新人时间心理账户调查问卷(被试群体：只要工作三年内的职场新人!))	223.104.16.116	125.3154410	43.9546640	吉林省	长春市	COMPUTER	Windows	Chrome		女	恋爱	本科	4000-6000	外资企业	2-3年	基本符合	完全符合	完全符合	基本符合	基本符合	难以确定	完全符合	完全符合	难以确定	完全符合	基本不符合	完全符合	基本符合	基本符合	完全符合	完全符合	基本符合	基本符合	完全不符合	难以确定	完全符合	完全符合	基本符合	完全符合	完全符合	基本符合	基本不符合	基本符合	完全符合
kM1rZ2W7	pLzVXxkL	425	数据集市	bYBvQf	职场新人时间心理账户调查问卷(被试群体：只要工作三年内的职场新人!))	111.16.40.135	118.3583210	35.1176460	山东省	临沂市	MOBILE	Android	weixin		男	已婚	本科	4000-6000	国有企业	2-3年	完全符合	完全符合	完全符合	基本符合	完全符合	基本符合	完全符合	基本符合	基本不符合	基本符合	完全不符合	完全符合	完全符合	完全符合	基本符合	难以确定	基本符合	完全符合	完全不符合	完全不符合	基本符合	基本符合	基本符合	完全符合	完全符合	完全符合	完全不符合	基本不符合	基本符合
qM6wZ1v7	z7lODZ5M	419	数据集市	bYBvQf	职场新人时间心理账户调查问卷(被试群体：只要工作三年内的职场新人!))	114.89.57.251	121.1008720	31.1357550	上海市	市辖区	MOBILE	Android	weixin		男	恋爱	本科	4000-6000	民营企业	2-3年	基本不符合	完全符合	基本符合	基本符合	完全符合	基本不符合	基本符合	难以确定	基本不符合	基本符合	基本不符合	完全符合	基本符合	完全符合	基本符合	基本不符合	基本符合	基本符合	基本不符合	完全不符合	基本符合	基本符合	完全符合	完全符合	基本符合	基本符合	基本不符合	完全不符合	基本符合
me3dbpoM	o7jVOVo7	409	数据集市	bYBvQf	职场新人时间心理账户调查问卷(被试群体：只要工作三年内的职场新人!))	223.104.50.77	119.0806640	25.1888690	福建省	莆田市	MOBILE	Android	weixin		女	单身	本科	4000-6000	国有企业	1-2年	完全符合	基本符合	基本符合	基本符合	完全符合	基本符合	完全符合	基本不符合	基本符合	完全符合	完全符合	完全符合	基本符合	难以确定	完全符合	基本符合	基本不符合	难以确定	完全不符合	完全符合	基本不符合	基本不符合	基本不符合	完全符合	完全符合	完全符合	完全符合	完全符合	基本不符合
J7B48z1e	xLVVOlLY	397	数据集市	bYBvQf	职场新人时间心理账户调查问卷(被试群体：只要工作三年内的职场新人!))	10.152.250.143	124.8848610	48.4759080	黑龙江省	齐齐哈尔市	MOBILE	Android	weixin		女	已婚	本科	4000-6000	民营企业	1-2年	基本符合	完全符合	基本符合	完全符合	基本符合	基本不符合	完全符合	完全符合	完全不符合	基本符合	完全不符合	完全符合	基本符合	完全符合	基本符合	完全不符合	完全符合	基本符合	完全不符合	完全不符合	完全符合	基本符合	完全符合	基本符合	基本符合	完全符合	完全不符合	基本不符合	基本符合
37KxoElL	ve89BXMp	409	数据集市	bYBvQf	职场新人时间心理账户调查问卷(被试群体：只要工作三年内的职场新人!))	10.152.237.30	124.8849000	48.4759010	黑龙江省	齐齐哈尔市	MOBILE	Android	weixin		女	已婚	本科	4000-6000	民营企业	1-2年	基本符合	完全符合	基本符合	完全符合	基本符合	难以确定	完全符合	完全符合	完全不符合	基本符合	完全不符合	完全符合	基本符合	完全符合	完全符合	完全不符合	完全符合	基本符合	完全不符合	完全不符合	完全符合	基本符合	完全符合	完全符合	基本符合	完全符合	完全不符合	基本不符合	完全符合
xebJbB6e	5LwVXpn7	397	数据集市	bYBvQf	职场新人时间心理账户调查问卷(被试群体：只要工作三年内的职场新人!))	101.206.170.68	104.6719880	29.5370810	四川省	内江市	MOBILE	Android	weixin		男	单身	本科	6000-10000	事业单位	2-3年	完全符合	基本符合	基本符合	基本符合	基本符合	基本不符合	完全符合	基本符合	完全不符合	完全符合	完全不符合	完全符合	完全符合	完全符合	基本符合	基本符合	基本符合	基本符合	完全不符合	完全不符合	基本符合	基本符合	基本符合	基本符合	基本符合	完全符合	完全不符合	完全不符合	完全符合
xLVolnle	xeb9mOkL	361	数据集市	bYBvQf	职场新人时间心理账户调查问卷(被试群体：只要工作三年内的职场新人!))	118.212.215.142	115.4199448	27.8887005	江西省	吉安市	MOBILE	iOS	weixin		男	单身	硕士	6000-10000	民营企业	1-2年	基本符合	完全符合	基本不符合	基本符合	完全不符合	基本符合	基本符合	完全不符合	基本符合	完全符合	完全不符合	完全符合	基本符合	基本符合	难以确定	基本不符合	完全不符合	基本符合	完全不符合	基本不符合	完全符合	基本不符合	基本符合	完全符合	基本符合	完全符合	难以确定	基本符合	基本不符合
WLGmdj0M	qM6BOpvM	361	数据集市	bYBvQf	职场新人时间心理账户调查问卷(被试群体：只要工作三年内的职场新人!))	183.214.33.102	112.7356700	25.7450900	湖南省	郴州市	MOBILE	Android	weixin		男	已婚	本科	4000-6000	民营企业	一年及以下	难以确定	基本不符合	基本不符合	基本符合	基本符合	基本不符合	基本符合	完全不符合	基本不符合	基本符合	完全不符合	基本符合	基本符合	基本符合	基本符合	基本不符合	难以确定	基本不符合	完全不符合	完全不符合	基本符合	基本不符合	基本符合	基本符合	基本不符合	基本符合	基本不符合	完全不符合	基本不符合
AM926rV7	xLVblZkL	353	数据集市	bYBvQf	职场新人时间心理账户调查问卷(被试群体：只要工作三年内的职场新人!))	223.74.158.138	114.0330887	22.6558666	广东省	深圳市	MOBILE	iOS	weixin		男	已婚	本科	6000-10000	民营企业	2-3年	基本符合	完全符合	基本符合	基本符合	完全符合	基本符合	完全符合	基本符合	难以确定	基本符合	难以确定	基本符合	基本符合	完全符合	完全符合	基本符合	完全符合	基本符合	基本不符合	基本不符合	基本符合	基本符合	完全符合	完全符合	基本符合	基本符合	基本不符合	难以确定	基本符合
QL0rZlNM	J7qovvpe	341	数据集市	bYBvQf	职场新人时间心理账户调查问卷(被试群体：只要工作三年内的职场新人!))	10.19.5.120	108.4797060	21.5696840	广西壮族自治区	防城港市	COMPUTER	Mac OS X	Chrome		女	单身	本科	2000-4000	事业单位	一年及以下	基本符合	完全符合	基本符合	基本符合	完全符合	基本不符合	基本符合	完全符合	基本符合	完全符合	完全不符合	基本符合	完全符合	基本符合	基本符合	基本不符合	基本符合	完全符合	完全不符合	难以确定	基本符合	完全符合	基本符合	完全符合	基本符合	完全符合	基本不符合	完全不符合	基本符合
leNqlERL	5LwaK1Ml	333	数据集市	bYBvQf	职场新人时间心理账户调查问卷(被试群体：只要工作三年内的职场新人!))	101.88.237.175	121.3917542	31.1749725	上海市	市辖区	MOBILE	iOS	weixin		女	单身	硕士	6000-10000	民营企业	1-2年	完全符合	基本符合	难以确定	基本符合	完全符合	基本不符合	基本符合	基本不符合	基本符合	难以确定	完全不符合	基本符合	基本符合	基本符合	完全符合	基本符合	基本不符合	完全符合	完全不符合	基本不符合	基本符合	基本符合	基本不符合	完全符合	完全符合	基本符合	基本符合	完全符合	难以确定
z7AVygQL	WMRJ025M	320	数据集市	bYBvQf	职场新人时间心理账户调查问卷(被试群体：只要工作三年内的职场新人!))	113.140.97.86	109.4080000	34.8790000	陕西省	渭南市	MOBILE	Android	weixin		男	恋爱	专科	6000-10000	民营企业	2-3年	难以确定	基本符合	完全符合	完全符合	完全符合	难以确定	基本符合	基本不符合	完全不符合	完全符合	完全不符合	完全符合	完全符合	完全符合	完全符合	基本不符合	基本符合	基本符合	基本不符合	完全不符合	基本符合	基本符合	完全符合	完全符合	难以确定	完全符合	完全不符合	完全不符合	完全符合
VMJYjEke	BepDyWBe	320	数据集市	bYBvQf	职场新人时间心理账户调查问卷(被试群体：只要工作三年内的职场新人!))	112.36.128.246	116.4489975	36.2726936	山东省	济南市	MOBILE	iOS	weixin		男	恋爱	本科	6000-10000	民营企业	1-2年	基本符合	完全符合	基本符合	基本符合	完全符合	难以确定	基本符合	基本符合	完全不符合	基本符合	基本不符合	完全符合	完全符合	基本符合	基本符合	基本不符合	基本符合	完全符合	完全不符合	完全不符合	基本符合	完全符合	基本符合	完全符合	难以确定	基本符合	完全不符合	基本不符合	基本符合
yevAKPbL	kMrA8oEe	323	数据集市	bYBvQf	职场新人时间心理账户调查问卷(被试群体：只要工作三年内的职场新人!))	117.136.127.198	116.8705000	28.1569000	江西省	鹰潭市	MOBILE	Android	weixin		女	单身	硕士	4000-6000	民营企业	2-3年	基本符合	完全符合	基本符合	完全符合	基本符合	完全符合	完全符合	基本符合	基本不符合	完全符合	基本不符合	完全符合	完全符合	基本符合	完全符合	基本不符合	完全符合	基本符合	基本不符合	完全不符合	完全符合	基本符合	基本符合	完全符合	完全符合	基本符合	完全不符合	基本不符合	完全符合
DMxoKq0e	JekzA4jL	311	数据集市	bYBvQf	职场新人时间心理账户调查问卷(被试群体：只要工作三年内的职场新人!))	14.116.192.217	104.0833110	30.4917240	四川省	成都市	MOBILE	Android	weixin		男	单身	本科	4000-6000	民营企业	一年及以下	完全符合	完全符合	完全符合	完全符合	基本符合	基本符合	完全符合	基本符合	基本符合	完全符合	基本不符合	基本符合	基本符合	完全符合	基本符合	基本符合	基本符合	基本符合	基本不符合	基本不符合	基本符合	基本符合	完全符合	完全符合	完全符合	基本符合	基本不符合	基本符合	基本符合
Ke5PZ68L	5LmbnzeW	307	数据集市	bYBvQf	职场新人时间心理账户调查问卷(被试群体：只要工作三年内的职场新人!))	120.197.196.117	113.4137497	22.4913216	广东省	中山市	MOBILE	iOS	weixin		女	单身	本科	6000-10000	民营企业	1-2年	基本符合	基本不符合	基本不符合	基本符合	基本不符合	基本符合	基本符合	完全不符合	基本符合	基本符合	完全符合	基本符合	基本符合	基本不符合	完全符合	基本符合	基本符合	基本符合	基本不符合	基本符合	难以确定	基本符合	基本符合	基本不符合	完全不符合	难以确定	基本不符合	基本符合	基本符合
z7l5ba5L	2MdPnazM	305	数据集市	bYBvQf	职场新人时间心理账户调查问卷(被试群体：只要工作三年内的职场新人!))	113.5.7.125	130.5190490	45.5033430	黑龙江省	牡丹江市	COMPUTER	Mac OS X	Chrome		女	已婚	本科	4000-6000	事业单位	2-3年	完全符合	完全符合	基本符合	完全符合	完全符合	难以确定	完全符合	基本符合	基本不符合	完全符合	完全符合	完全符合	完全符合	完全符合	完全符合	完全符合	完全符合	完全符合	难以确定	完全符合	完全符合	完全符合	完全符合	完全符合	完全符合	完全符合	基本符合	完全符合	完全符合
27ajbAwL	oe4Xopae	316	数据集市	bYBvQf	职场新人时间心理账户调查问卷(被试群体：只要工作三年内的职场新人!))	223.104.16.123	125.3154410	43.9546640	吉林省	长春市	COMPUTER	Windows	Chrome		男	单身	本科	4000-6000	国有企业	1-2年	基本符合	完全符合	基本符合	基本符合	完全符合	基本不符合	完全符合	基本符合	难以确定	基本符合	基本不符合	完全符合	基本符合	完全符合	基本符合	完全符合	难以确定	基本符合	完全不符合	难以确定	完全符合	完全符合	基本符合	完全符合	完全符合	基本符合	基本不符合	基本符合	完全符合
o7jD3oBe	5Lmmv1KL	311	数据集市	bYBvQf	职场新人时间心理账户调查问卷(被试群体：只要工作三年内的职场新人!))	36.57.18.104	116.2755280	32.3393440	安徽省	六安市	MOBILE	iOS	weixin		男	恋爱	本科	6000-10000	国有企业	2-3年	完全符合	完全符合	基本符合	基本符合	基本符合	完全符合	完全符合	完全符合	基本不符合	完全符合	基本不符合	完全符合	完全符合	完全符合	基本符合	基本不符合	基本符合	基本符合	完全不符合	基本不符合	完全符合	基本符合	基本符合	完全符合	基本符合	基本符合	完全不符合	难以确定	完全符合
WMRqlnDe	0eyZNmQM	308	数据集市	bYBvQf	职场新人时间心理账户调查问卷(被试群体：只要工作三年内的职场新人!))	117.136.40.50	114.6734161	23.1104927	广东省	惠州市	MOBILE	iOS	weixin		女	恋爱	本科	4000-6000	民营企业	1-2年	完全符合	基本符合	完全符合	完全符合	基本符合	完全符合	完全符合	基本符合	基本符合	完全符合	基本不符合	基本符合	完全符合	基本符合	完全符合	基本符合	完全符合	完全符合	完全不符合	基本符合	完全符合	完全符合	完全符合	基本符合	完全符合	完全符合	基本不符合	基本不符合	完全符合
4enBb40e	J7qXqWyM	293	数据集市	bYBvQf	职场新人时间心理账户调查问卷(被试群体：只要工作三年内的职场新人!))	123.166.195.54	126.6581720	45.7518230	黑龙江省	哈尔滨市	MOBILE	Android	weixin		女	已婚	专科	4000-6000	事业单位	2-3年	完全符合	完全符合	完全符合	完全符合	完全不符合	完全不符合	完全符合	完全符合	完全不符合	完全符合	完全不符合	完全符合	完全符合	完全符合	完全符合	完全不符合	完全符合	完全符合	完全不符合	完全不符合	完全符合	完全符合	完全符合	完全符合	完全符合	完全符合	完全不符合	完全不符合	完全符合
J7qzKB4L	ve8bog7p	286	数据集市	bYBvQf	职场新人时间心理账户调查问卷(被试群体：只要工作三年内的职场新人!))	180.126.45.154	120.1250840	33.3650360	江苏省	盐城市	MOBILE	Android	weixin		女	单身	硕士	6000-10000	外资企业	1-2年	基本符合	完全符合	基本符合	难以确定	完全符合	基本符合	完全符合	难以确定	基本不符合	完全符合	完全不符合	完全符合	完全符合	基本符合	基本符合	难以确定	基本符合	基本符合	完全不符合	基本不符合	完全符合	基本符合	基本符合	完全符合	基本符合	完全符合	基本不符合	基本符合	完全符合
9LQqlDGL	37KX0yOL	280	数据集市	bYBvQf	职场新人时间心理账户调查问卷(被试群体：只要工作三年内的职场新人!))	124.228.51.52	112.3958000	26.3941530	湖南省	衡阳市	MOBILE	Android	weixin		男	单身	本科	6000-10000	民营企业	1-2年	基本符合	完全符合	基本符合	基本符合	难以确定	基本符合	完全符合	难以确定	基本不符合	基本符合	基本不符合	基本符合	完全符合	基本符合	基本符合	难以确定	基本符合	完全符合	难以确定	基本不符合	基本符合	完全符合	基本符合	完全符合	难以确定	基本符合	基本不符合	难以确定	基本符合
0eyoKv87	z7APqEQM	276	数据集市	bYBvQf	职场新人时间心理账户调查问卷(被试群体：只要工作三年内的职场新人!))	117.179.157.139	127.4839750	46.8765310	黑龙江省	绥化市	MOBILE	Android	weixin		女	恋爱	本科	4000-6000	外资企业	1-2年	难以确定	基本符合	基本符合	基本符合	完全符合	难以确定	基本符合	难以确定	基本符合	完全符合	基本不符合	基本符合	基本符合	完全符合	完全符合	基本符合	难以确定	基本符合	难以确定	基本符合	基本符合	基本符合	基本符合	完全符合	基本符合	难以确定	基本不符合	难以确定	基本符合
JekDbPYM	5M2pkz2L	283	数据集市	bYBvQf	职场新人时间心理账户调查问卷(被试群体：只要工作三年内的职场新人!))	171.118.172.17	112.5380590	37.9648170	山西省	太原市	MOBILE	Android	weixin		男	恋爱	本科	2000-4000	民营企业	1-2年	基本符合	基本符合	完全符合	基本符合	完全符合	难以确定	基本符合	基本不符合	难以确定	基本符合	难以确定	完全符合	基本符合	难以确定	基本符合	基本符合	基本符合	基本不符合	难以确定	基本不符合	基本符合	基本符合	基本符合	完全符合	基本不符合	完全符合	难以确定	基本不符合	基本符合
5LwoK86L	ve8wYWLp	265	数据集市	bYBvQf	职场新人时间心理账户调查问卷(被试群体：只要工作三年内的职场新人!))	120.231.49.199	110.9307550	21.6984920	广东省	茂名市	MOBILE	Android	weixin		男	已婚	本科	6000-10000	事业单位	2-3年	完全符合	基本符合	完全符合	完全符合	基本符合	完全符合	基本符合	完全符合	基本符合	完全符合	基本不符合	完全符合	完全符合	基本符合	完全符合	基本符合	完全符合	基本符合	基本不符合	基本不符合	完全符合	完全符合	基本符合	完全符合	完全符合	基本符合	完全不符合	基本不符合	完全符合
G7XolY8M	AM9K5bzL	256	数据集市	bYBvQf	职场新人时间心理账户调查问卷(被试群体：只要工作三年内的职场新人!))	121.61.175.217	112.4477997	30.5305595	湖北省	荆门市	MOBILE	iOS	weixin		男	单身	本科	2000-4000	公务员	一年及以下	基本不符合	基本符合	完全符合	完全符合	基本不符合	完全符合	完全符合	完全不符合	基本符合	完全符合	完全不符合	完全符合	基本符合	基本不符合	完全符合	基本不符合	完全符合	基本符合	完全不符合	完全不符合	基本符合	难以确定	完全符合	基本符合	难以确定	基本符合	完全不符合	基本符合	难以确定
p7YGxXbe	9LQJJGWe	257	数据集市	bYBvQf	职场新人时间心理账户调查问卷(被试群体：只要工作三年内的职场新人!))	112.24.204.246	119.9634018	31.8125572	江苏省	常州市	MOBILE	iOS	weixin		男	已婚	本科	10000以上	民营企业	2-3年	难以确定	基本符合	难以确定	基本符合	基本不符合	完全不符合	难以确定	基本符合	基本不符合	基本符合	完全不符合	完全符合	完全符合	难以确定	基本不符合	基本不符合	基本符合	难以确定	基本不符合	基本不符合	基本符合	完全符合	难以确定	完全符合	基本符合	完全符合	基本不符合	完全不符合	基本符合
kM1rZvW7	p7Yp4QWM	243	数据集市	bYBvQf	职场新人时间心理账户调查问卷(被试群体：只要工作三年内的职场新人!))	220.249.162.161	119.0731506	25.2709732	福建省	莆田市	MOBILE	iOS	weixin		女	单身	本科	4000-6000	国有企业	2-3年	基本符合	完全符合	基本符合	完全符合	完全符合	基本符合	基本符合	完全符合	基本符合	基本符合	难以确定	完全符合	完全符合	完全符合	完全符合	基本符合	完全符合	完全符合	基本符合	基本符合	完全符合	完全符合	完全符合	完全符合	基本符合	完全符合	基本符合	难以确定	完全符合
5LmKbPAM	5LwR8Av7	244	数据集市	bYBvQf	职场新人时间心理账户调查问卷(被试群体：只要工作三年内的职场新人!))	223.104.182.198	106.0509060	37.4198260	宁夏回族自治区	吴忠市	MOBILE	Android	weixin		男	恋爱	本科	2000-4000	公务员	一年及以下	完全符合	完全符合	难以确定	基本符合	完全符合	基本不符合	完全符合	完全不符合	难以确定	基本符合	完全不符合	完全符合	完全符合	完全符合	完全符合	基本不符合	基本符合	完全符合	基本符合	完全不符合	完全符合	完全符合	完全符合	完全符合	基本符合	完全符合	基本不符合	完全不符合	完全符合
J7B48Q1e	o7j9W0BM	232	数据集市	bYBvQf	职场新人时间心理账户调查问卷(被试群体：只要工作三年内的职场新人!))	117.136.15.87	108.0038071	31.3685112	四川省	达州市	MOBILE	iOS	weixin		男	已婚	本科	4000-6000	公务员	1-2年	基本符合	完全符合	基本符合	基本符合	基本符合	完全符合	基本符合	完全符合	基本符合	完全符合	完全符合	基本符合	基本符合	基本符合	完全符合	基本不符合	基本符合	基本符合	完全不符合	基本不符合	基本符合	基本符合	完全符合	基本符合	基本不符合	完全符合	基本不符合	基本符合	完全符合
me3dbPoM	5M2pnZNL	242	数据集市	bYBvQf	职场新人时间心理账户调查问卷(被试群体：只要工作三年内的职场新人!))	183.198.239.9	118.5708694	40.4315338	河北省	承德市	MOBILE	iOS	weixin		男	单身	本科	2000-4000	学生	一年及以下	难以确定	基本符合	基本符合	基本符合	基本符合	基本不符合	基本符合	完全不符合	基本不符合	基本符合	基本不符合	基本符合	完全符合	基本符合	基本符合	基本不符合	难以确定	基本不符合	完全不符合	完全不符合	难以确定	难以确定	基本符合	完全符合	基本不符合	难以确定	基本不符合	基本符合	基本符合
37KxoQlL	yevzKKVe	236	数据集市	bYBvQf	职场新人时间心理账户调查问卷(被试群体：只要工作三年内的职场新人!))	117.166.218.236	115.4946020	27.5186150	江西省	吉安市	MOBILE	Android	weixin		女	单身	本科	2000-4000	民营企业	一年及以下	难以确定	基本符合	基本不符合	基本符合	基本不符合	基本不符合	基本符合	基本符合	难以确定	基本符合	基本不符合	基本符合	基本符合	难以确定	基本符合	难以确定	基本不符合	难以确定	难以确定	难以确定	基本符合	难以确定	难以确定	基本符合	基本符合	完全符合	难以确定	基本符合	基本符合
xebJb26e	kM1ydJkM	227	数据集市	bYBvQf	职场新人时间心理账户调查问卷(被试群体：只要工作三年内的职场新人!))	117.136.4.1	112.5627200	37.8734300	山西省	山西省	MOBILE	Android	weixin		男	已婚	本科	2000-4000	国有企业	1-2年	基本符合	完全符合	基本符合	完全符合	基本符合	基本符合	完全符合	基本符合	基本符合	完全符合	完全不符合	基本符合	完全符合	基本符合	完全符合	基本符合	完全符合	完全符合	完全不符合	基本不符合	完全符合	完全符合	基本符合	完全符合	基本符合	完全符合	完全不符合	基本符合	完全符合
BMDNg6KL	5M2jRN2M	226	数据集市	bYBvQf	职场新人时间心理账户调查问卷(被试群体：只要工作三年内的职场新人!))	223.104.197.237	112.7326170	37.7059420	山西省	晋中市	MOBILE	Android	weixin		男	单身	本科	2000-4000	事业单位	一年及以下	基本符合	基本符合	基本符合	完全符合	完全符合	基本不符合	基本符合	基本不符合	基本不符合	基本符合	基本不符合	基本符合	完全符合	完全符合	基本符合	基本不符合	基本符合	完全符合	基本不符合	基本不符合	完全不符合	基本符合	基本符合	完全符合	基本符合	基本符合	基本不符合	基本不符合	基本符合
nePxD0Ne	WMRvQ59M	226	数据集市	bYBvQf	职场新人时间心理账户调查问卷(被试群体：只要工作三年内的职场新人!))	180.143.117.217	109.8458710	21.8681860	广西壮族自治区	玉林市	MOBILE	Android	weixin		男	恋爱	普高/中专/技校/职高	2000-4000	民营企业	1-2年	完全符合	完全符合	完全符合	难以确定	完全符合	基本符合	完全符合	完全符合	难以确定	完全符合	难以确定	完全符合	完全符合	完全符合	基本符合	难以确定	完全符合	完全符合	完全不符合	基本不符合	完全符合	完全符合	完全符合	完全符合	基本符合	完全符合	完全不符合	基本不符合	完全符合
8MZElrDe	xLVb4zpL	230	数据集市	bYBvQf	职场新人时间心理账户调查问卷(被试群体：只要工作三年内的职场新人!))	120.219.6.56	114.9008331	31.9994640	河南省	信阳市	MOBILE	iOS	weixin		男	单身	本科	2000-4000	民营企业	一年及以下	基本符合	难以确定	基本不符合	难以确定	基本符合	难以确定	基本符合	基本不符合	基本不符合	基本不符合	基本不符合	基本符合	基本符合	基本符合	基本符合	基本符合	基本符合	基本不符合	难以确定	难以确定	难以确定	难以确定	基本不符合	基本符合	基本符合	基本符合	难以确定	基本不符合	难以确定
xModbPn7	yevo0RQM	234	数据集市	bYBvQf	职场新人时间心理账户调查问卷(被试群体：只要工作三年内的职场新人!))	36.158.146.26	112.8822840	27.8667560	湖南省	湘潭市	MOBILE	Android	weixin		女	已婚	专科	2000-4000	民营企业	一年及以下	基本符合	基本符合	基本符合	基本符合	基本符合	基本符合	基本不符合	基本符合	基本不符合	基本符合	基本不符合	基本符合	基本符合	基本符合	基本符合	基本不符合	基本符合	基本符合	完全不符合	基本不符合	基本符合	基本符合	基本符合	基本符合	基本符合	基本符合	基本不符合	基本不符合	基本符合
xLVol6le	aMgWdXgM	231	数据集市	bYBvQf	职场新人时间心理账户调查问卷(被试群体：只要工作三年内的职场新人!))	120.219.84.181	114.8659000	34.0514000	河南省	周口市	MOBILE	Android	weixin		男	已婚	硕士	2000-4000	公务员	1-2年	基本符合	完全符合	基本符合	基本符合	完全符合	基本符合	完全符合	基本符合	基本符合	完全符合	基本不符合	基本符合	基本符合	完全符合	基本符合	基本符合	完全符合	基本符合	完全不符合	完全不符合	基本符合	基本符合	完全符合	基本符合	基本符合	基本符合	完全不符合	完全不符合	基本符合
pLzoKv1e	8MZbG0KM	207	数据集市	bYBvQf	职场新人时间心理账户调查问卷(被试群体：只要工作三年内的职场新人!))	112.96.192.77	113.0497400	22.6657710	广东省	江门市	MOBILE	Android	weixin		男	已婚	本科	6000-10000	国有企业	3年以上	完全符合	完全符合	基本符合	完全符合	完全符合	难以确定	难以确定	基本符合	难以确定	基本符合	难以确定	完全符合	基本符合	完全符合	基本符合	难以确定	基本符合	基本符合	基本不符合	难以确定	基本符合	完全符合	完全符合	完全符合	基本符合	完全符合	基本不符合	难以确定	完全符合
QL0rZQNM	KLOnQqA7	206	数据集市	bYBvQf	职场新人时间心理账户调查问卷(被试群体：只要工作三年内的职场新人!))	219.154.109.46	114.9560970	34.9500940	河南省	开封市	MOBILE	Android	weixin		女	恋爱	本科	6000-10000	民营企业	1-2年	难以确定	完全符合	基本符合	完全符合	难以确定	完全不符合	基本符合	基本符合	难以确定	完全符合	基本不符合	完全符合	完全符合	完全符合	基本符合	基本不符合	完全符合	完全符合	难以确定	完全符合	完全符合	完全符合	完全符合	完全符合	难以确定	完全符合	基本不符合	难以确定	完全符合
Bep9KnAM	veEwjE67	204	数据集市	bYBvQf	职场新人时间心理账户调查问卷(被试群体：只要工作三年内的职场新人!))	1.196.166.177	115.4844300	33.8600900	河南省	周口市	MOBILE	Android	weixin		男	单身	本科	6000-10000	民营企业	1-2年	基本符合	完全符合	基本符合	完全符合	基本符合	基本符合	完全符合	基本符合	完全符合	基本符合	完全符合	完全符合	基本符合	完全符合	完全符合	完全符合	完全符合	完全符合	基本符合	完全符合	基本符合	完全符合	完全符合	完全符合	基本符合	完全符合	完全符合	完全符合	完全符合
z7AVykQL	AM9K4EkL	207	数据集市	bYBvQf	职场新人时间心理账户调查问卷(被试群体：只要工作三年内的职场新人!))	118.79.241.136	113.0271000	38.4893000	山西省	忻州市	MOBILE	Android	weixin		女	单身	本科	4000-6000	民营企业	1-2年	基本符合	难以确定	完全符合	基本符合	完全符合	基本符合	完全符合	难以确定	基本符合	完全符合	基本不符合	基本符合	完全符合	难以确定	完全符合	基本符合	完全符合	难以确定	基本不符合	基本符合	基本符合	难以确定	完全符合	基本符合	完全符合	完全符合	基本符合	难以确定	基本符合
leNql5RL	0ey8bbLQ	203	数据集市	bYBvQf	职场新人时间心理账户调查问卷(被试群体：只要工作三年内的职场新人!))	14.144.53.154	113.5877100	24.7926800	广东省	韶关市	MOBILE	Android	weixin		男	单身	本科	4000-6000	民营企业	1-2年	难以确定	基本符合	基本符合	基本符合	难以确定	难以确定	基本符合	难以确定	难以确定	基本符合	难以确定	基本符合	完全符合	基本符合	难以确定	难以确定	基本符合	基本符合	基本不符合	难以确定	基本符合	基本符合	基本符合	基本符合	难以确定	基本符合	基本不符合	基本不符合	难以确定
VMJYjkke	8MZPjoKL	192	数据集市	bYBvQf	职场新人时间心理账户调查问卷(被试群体：只要工作三年内的职场新人!))	120.9.103.94	114.3580933	36.8276558	河北省	邯郸市	MOBILE	iOS	weixin		男	单身	本科	4000-6000	国有企业	2-3年	完全符合	完全符合	基本符合	完全符合	完全符合	基本符合	完全符合	完全符合	完全不符合	完全符合	完全不符合	完全符合	完全符合	完全符合	完全符合	完全不符合	基本符合	完全符合	完全不符合	难以确定	完全符合	完全符合	完全符合	完全符合	基本符合	完全符合	完全不符合	基本不符合	完全符合
DMxoKO0e	2MdWB1de	187	数据集市	bYBvQf	职场新人时间心理账户调查问卷(被试群体：只要工作三年内的职场新人!))	111.36.7.168	116.8282830	35.6039000	山东省	济宁市	MOBILE	Android	weixin		男	已婚	本科	6000-10000	事业单位	2-3年	完全符合	难以确定	完全符合	完全符合	完全符合	难以确定	完全符合	完全符合	完全符合	完全符合	难以确定	完全符合	完全符合	难以确定	完全符合	基本符合	完全符合	难以确定	完全符合	基本符合	完全符合	完全符合	完全符合	完全符合	难以确定	完全符合	难以确定	基本符合	完全符合
5LmKbDxM	kM1K56WL	744	数据集市	bYBvQf	职场新人时间心理账户调查问卷(被试群体：只要工作三年内的职场新人!))	113.101.199.187	112.1559000	21.8339000	广东省	阳江市	MOBILE	Android	weixin		女	单身	本科	4000-6000	民营企业	一年及以下	基本符合	难以确定	基本不符合	基本符合	基本符合	基本符合	基本符合	基本不符合	基本不符合	难以确定	基本不符合	完全符合	基本符合	基本符合	基本符合	难以确定	基本符合	难以确定	难以确定	基本符合	难以确定	基本不符合	基本符合	基本符合	难以确定	基本符合	难以确定	难以确定	难以确定
J7B48Bde	5M2jlB2M	851	数据集市	bYBvQf	职场新人时间心理账户调查问卷(被试群体：只要工作三年内的职场新人!))	113.68.52.248	113.3040250	23.1350810	广东省	广州市	MOBILE	Android	weixin		女	恋爱	本科	6000-10000	民营企业	2-3年	基本符合	基本符合	基本符合	难以确定	基本不符合	基本不符合	难以确定	难以确定	基本不符合	基本符合	基本不符合	基本符合	基本符合	基本符合	难以确定	基本不符合	基本不符合	基本符合	基本不符合	基本不符合	基本符合	基本符合	基本符合	基本符合	基本符合	基本符合	基本不符合	基本不符合	基本符合
5M2wZJl7	27awb6be	528	数据集市	bYBvQf	职场新人时间心理账户调查问卷(被试群体：只要工作三年内的职场新人!))	112.67.201.228	110.3956900	19.9427080	海南省	海口市	MOBILE	Android	weixin		女	已婚	本科	4000-6000	国有企业	3年以上	完全符合	完全符合	完全符合	完全符合	完全符合	完全不符合	完全符合	完全符合	基本不符合	完全不符合	完全不符合	完全符合	完全符合	完全符合	完全符合	完全符合	完全符合	完全符合	完全不符合	基本符合	完全符合	完全符合	完全符合	完全符合	完全符合	完全符合	完全不符合	完全不符合	完全符合
0eyoKJ97	G7XJB5de	452	数据集市	bYBvQf	职场新人时间心理账户调查问卷(被试群体：只要工作三年内的职场新人!))	112.50.159.136	117.8406200	25.6901550	福建省	三明市	MOBILE	Android	weixin		男	恋爱	本科	不足2000	国有企业	一年及以下	完全符合	基本符合	基本符合	基本符合	完全符合	基本符合	基本符合	基本符合	完全符合	基本符合	难以确定	基本符合	基本符合	基本符合	难以确定	基本符合	基本符合	基本符合	难以确定	基本符合	基本符合	基本符合	基本符合	完全符合	基本符合	完全符合	基本符合	基本符合	基本符合
xebJbrke	8MZbvoqM	344	数据集市	bYBvQf	职场新人时间心理账户调查问卷(被试群体：只要工作三年内的职场新人!))	68.59.129.177	-85.0630000	35.0788000	Tennessee	Ooltewah	MOBILE	iOS	weixin		男	已婚	本科	6000-10000	民营企业	2-3年	基本符合	基本符合	难以确定	基本符合	基本符合	基本符合	完全符合	基本不符合	难以确定	基本符合	基本不符合	完全符合	完全符合	难以确定	基本符合	基本符合	难以确定	难以确定	基本不符合	基本不符合	基本符合	基本不符合	难以确定	基本符合	基本符合	完全符合	基本不符合	基本不符合	基本不符合
nePxDjre	DMxPNnaM	351	数据集市	bYBvQf	职场新人时间心理账户调查问卷(被试群体：只要工作三年内的职场新人!))	49.69.58.94	120.1021450	34.2007050	江苏省	盐城市	MOBILE	Android	weixin		女	单身	本科	4000-6000	事业单位	一年及以下	基本符合	基本符合	基本不符合	难以确定	基本符合	难以确定	基本符合	基本不符合	难以确定	基本符合	基本不符合	基本符合	基本符合	基本不符合	基本不符合	基本符合	基本符合	基本不符合	难以确定	难以确定	基本符合	基本不符合	基本不符合	基本符合	基本符合	基本符合	难以确定	基本符合	基本不符合
Bep9KPwM	JekVlwLz	253	数据集市	bYBvQf	职场新人时间心理账户调查问卷(被试群体：只要工作三年内的职场新人!))	123.196.11.21	120.3710861	36.0952301	山东省	青岛市	MOBILE	iOS	weixin		女	单身	硕士	6000-10000	国有企业	1-2年	基本符合	完全符合	基本不符合	难以确定	难以确定	完全不符合	难以确定	基本不符合	基本不符合	基本不符合	基本不符合	基本符合	完全符合	完全符合	难以确定	基本符合	基本符合	难以确定	基本不符合	基本不符合	基本符合	难以确定	基本符合	完全符合	难以确定	完全符合	基本不符合	基本不符合	基本符合
DMxoKVae	2MdWKVWe	248	数据集市	bYBvQf	职场新人时间心理账户调查问卷(被试群体：只要工作三年内的职场新人!))	1.70.76.95	113.2749260	35.7610230	山西省	晋城市	MOBILE	Android	weixin		男	单身	本科	2000-4000	民营企业	1-2年	基本符合	难以确定	基本符合	难以确定	基本不符合	基本符合	难以确定	完全不符合	基本符合	完全符合	基本不符合	基本符合	完全符合	基本不符合	完全符合	难以确定	基本符合	难以确定	基本不符合	难以确定	难以确定	基本不符合	基本符合	基本符合	完全符合	难以确定	基本不符合	难以确定	基本符合
z7l5bNqL	Bep59EwM	239	数据集市	bYBvQf	职场新人时间心理账户调查问卷(被试群体：只要工作三年内的职场新人!))	183.199.31.250	115.5966800	38.8461600	河北省	保定市	MOBILE	Android	weixin		男	单身	本科	2000-4000	民营企业	1-2年	完全符合	完全符合	完全符合	完全符合	完全符合	基本不符合	完全符合	完全符合	完全不符合	完全符合	完全不符合	完全符合	完全符合	完全符合	完全符合	基本符合	完全符合	完全符合	完全不符合	完全不符合	完全符合	完全符合	完全符合	完全符合	完全符合	完全符合	完全不符合	基本不符合	完全符合
ve82bAr7		348	匿名作答	JnyUZv	职场新人时间心理账户与跨期决策调查问卷	106.122.47.25	119.3288210	26.0702200	福建省	福州市	MOBILE	Android	weixin		女	恋爱	本科	4000-6000	国有企业	1-2年	基本符合	基本符合	难以确定	基本符合	基本符合	难以确定	基本符合	基本不符合	基本不符合	基本符合	基本不符合	基本符合	基本符合	难以确定	难以确定	难以确定	基本符合	基本符合	难以确定	难以确定	基本符合	基本符合	难以确定	基本符合	难以确定	基本符合	难以确定	难以确定	难以确定
G7Xo9QOM		589	匿名作答	JnyUZv	职场新人时间心理账户与跨期决策调查问卷	220.162.27.252	118.9140200	25.1249500	福建省	泉州市	MOBILE	Android	weixin		女	单身	本科	6000-10000	民营企业	一年及以下	基本符合	难以确定	基本符合	基本不符合	难以确定	难以确定	基本符合	完全不符合	基本符合	基本符合	完全不符合	完全符合	基本符合	难以确定	基本符合	难以确定	基本符合	基本不符合	基本不符合	基本符合	基本符合	基本不符合	基本不符合	难以确定	基本符合	基本符合	基本符合	难以确定	基本不符合
WLGm9AwM		324	匿名作答	JnyUZv	职场新人时间心理账户与跨期决策调查问卷	117.136.75.4	119.2163360	26.0409380	福建省	福州市	MOBILE	iOS	weixin		女	恋爱	硕士	2000-4000	民营企业	一年及以下	基本不符合	基本符合	基本不符合	难以确定	基本不符合	基本不符合	基本不符合	基本不符合	基本符合	基本符合	基本不符合	基本符合	基本符合	基本不符合	基本符合	基本符合	基本符合	基本不符合	基本符合	基本不符合	基本不符合	基本不符合	基本不符合	基本不符合	基本不符合	难以确定	基本不符合	基本不符合	基本不符合
J7qzKJGL		506	匿名作答	JnyUZv	职场新人时间心理账户与跨期决策调查问卷	140.243.55.146	119.1696040	26.0616880	福建省	福州市	MOBILE	iOS	weixin		女	恋爱	硕士	6000-10000	事业单位	一年及以下	基本符合	基本不符合	完全不符合	难以确定	基本不符合	完全不符合	基本不符合	完全不符合	完全符合	基本不符合	完全不符合	完全符合	完全符合	完全不符合	基本符合	基本符合	完全符合	完全不符合	难以确定	基本不符合	基本不符合	完全不符合	基本不符合	基本符合	基本符合	完全符合	基本不符合	基本符合	完全不符合
AM926bd7		338	匿名作答	JnyUZv	职场新人时间心理账户与跨期决策调查问卷	218.85.33.33	119.2454610	26.0438890	福建省	福州市	MOBILE	iOS	weixin		女	单身	专科	2000-4000	事业单位	1-2年	基本符合	基本不符合	基本不符合	难以确定	难以确定	基本不符合	基本不符合	基本不符合	基本不符合	完全符合	基本符合	基本符合	基本符合	难以确定	完全符合	完全符合	基本符合	基本不符合	基本符合	基本符合	基本符合	基本符合	基本不符合	基本符合	基本不符合	基本符合	基本符合	基本不符合	基本符合
KLOnGbA7		414	匿名作答	JnyUZv	职场新人时间心理账户与跨期决策调查问卷	223.104.159.251	120.1536000	30.2655500	浙江省	浙江省	MOBILE	Android	weixin		女	单身	本科	4000-6000	民营企业	1-2年	完全不符合	完全符合	基本不符合	难以确定	完全符合	难以确定	难以确定	难以确定	基本不符合	基本符合	完全不符合	完全符合	完全符合	完全不符合	完全符合	完全符合	基本符合	完全不符合	难以确定	完全不符合	难以确定	难以确定	完全不符合	基本符合	难以确定	基本符合	难以确定	基本不符合	完全不符合
me3db0DM		128	匿名作答	JnyUZv	职场新人时间心理账户与跨期决策调查问卷	10.164.11.104	116.1040880	29.7432670	江西省	九江市	MOBILE	Android	weixin		女	恋爱	本科	4000-6000	民营企业	1-2年	完全符合	基本符合	基本符合	基本符合	基本符合	基本符合	完全符合	完全不符合	基本符合	基本符合	完全不符合	基本符合	基本符合	基本符合	完全符合	基本符合	基本符合	难以确定	基本符合	完全不符合	基本符合	基本符合	基本符合	基本符合	基本符合	完全符合	完全不符合	基本符合	完全符合
2MdqbY67		247	匿名作答	JnyUZv	职场新人时间心理账户与跨期决策调查问卷	112.47.155.186	118.0253270	25.2119700	福建省	泉州市	MOBILE	Android	weixin		男	恋爱	本科	4000-6000	民营企业	1-2年	完全符合	完全符合	完全符合	完全符合	基本符合	完全符合	完全符合	完全不符合	基本符合	基本符合	完全不符合	完全符合	完全符合	基本符合	完全符合	基本符合	完全符合	完全符合	难以确定	难以确定	难以确定	难以确定	完全符合	完全符合	完全符合	完全符合	难以确定	基本符合	基本符合
pLzoKQ3e		329	匿名作答	JnyUZv	职场新人时间心理账户与跨期决策调查问卷	223.104.49.136	119.2965900	26.0998200	福建省	福建省	MOBILE	iOS	weixin		男	单身	本科	2000-4000	事业单位	1-2年	基本符合	基本不符合	基本不符合	难以确定	基本不符合	完全符合	难以确定	基本不符合	基本符合	基本符合	基本不符合	基本符合	难以确定	基本不符合	基本符合	基本符合	难以确定	基本不符合	难以确定	基本符合	难以确定	基本不符合	基本不符合	难以确定	难以确定	难以确定	基本符合	难以确定	难以确定
5M2wZrq7		381	匿名作答	JnyUZv	职场新人时间心理账户与跨期决策调查问卷	211.97.131.35	118.9250150	25.1302260	福建省	泉州市	MOBILE	iOS	weixin		男	恋爱	硕士	2000-4000	民营企业	一年及以下	基本符合	难以确定	完全不符合	基本不符合	基本符合	基本不符合	难以确定	完全不符合	基本符合	基本不符合	基本不符合	完全符合	基本符合	基本不符合	基本符合	难以确定	基本符合	基本不符合	基本符合	难以确定	基本不符合	基本不符合	难以确定	基本符合	基本符合	完全符合	难以确定	难以确定	难以确定
ve82mqd7		810	匿名作答	JnyUZv	职场新人时间心理账户与跨期决策调查问卷	110.90.176.252	119.5262300	26.6602200	福建省	宁德市	TABLET	iOS	weixin		女	恋爱	硕士	2000-4000	事业单位	一年及以下	完全符合	基本不符合	难以确定	难以确定	完全符合	基本不符合	难以确定	完全不符合	基本符合	难以确定	基本不符合	基本符合	难以确定	完全不符合	基本符合	基本符合	基本符合	完全不符合	难以确定	基本不符合	基本不符合	基本不符合	基本不符合	基本符合	基本符合	基本符合	难以确定	基本不符合	基本不符合
Bep9KrNM		393	匿名作答	JnyUZv	职场新人时间心理账户与跨期决策调查问卷	125.79.234.39	117.3567660	27.1530400	福建省	南平市	MOBILE	Android	weixin		女	单身	本科	2000-4000	公务员	1-2年	完全符合	基本不符合	基本不符合	基本不符合	基本符合	难以确定	基本不符合	基本不符合	完全符合	基本符合	基本不符合	基本符合	完全符合	难以确定	基本符合	基本符合	基本符合	难以确定	基本符合	难以确定	基本不符合	完全不符合	基本符合	基本符合	基本符合	基本符合	基本符合	基本符合	基本不符合
J7qzKwpL		505	匿名作答	JnyUZv	职场新人时间心理账户与跨期决策调查问卷	220.249.162.193	119.3235310	26.0759100	福建省	福州市	MOBILE	iOS	weixin		女	恋爱	硕士	2000-4000	民营企业	一年及以下	基本不符合	基本符合	基本符合	基本符合	难以确定	基本不符合	基本符合	完全不符合	基本不符合	基本符合	完全不符合	完全符合	基本符合	基本符合	基本符合	基本不符合	基本符合	基本符合	基本不符合	基本不符合	难以确定	基本符合	基本符合	基本不符合	基本符合	基本符合	基本不符合	完全不符合	基本符合
xebJbode		430	匿名作答	JnyUZv	职场新人时间心理账户与跨期决策调查问卷	117.136.75.255	119.2964700	26.0742100	福建省	福州市	MOBILE	Android	weixin		女	已婚	本科	4000-6000	民营企业	2-3年	基本符合	难以确定	基本不符合	难以确定	基本符合	基本不符合	难以确定	完全不符合	基本符合	难以确定	基本不符合	基本符合	基本符合	难以确定	基本符合	难以确定	基本符合	难以确定	基本符合	难以确定	难以确定	基本不符合	难以确定	基本符合	难以确定	基本符合	基本符合	基本不符合	基本不符合
AM926mz7		280	匿名作答	JnyUZv	职场新人时间心理账户与跨期决策调查问卷	110.82.21.220	117.5020010	23.7422240	福建省	漳州市	MOBILE	Android	weixin		女	恋爱	硕士	6000-10000	事业单位	一年及以下	基本不符合	基本不符合	基本符合	基本不符合	基本不符合	基本不符合	基本不符合	完全不符合	完全不符合	完全不符合	基本不符合	基本符合	基本符合	基本不符合	基本符合	基本不符合	基本不符合	完全不符合	基本符合	基本符合	基本符合	基本符合	基本不符合	基本符合	基本不符合	基本符合	基本不符合	基本不符合	完全不符合
G7XolyjM		366	匿名作答	JnyUZv	职场新人时间心理账户与跨期决策调查问卷	112.49.204.155	119.3725260	25.9748710	福建省	福州市	MOBILE	iOS	weixin		女	单身	本科	4000-6000	国有企业	2-3年	完全符合	基本符合	基本不符合	基本符合	难以确定	基本不符合	难以确定	完全不符合	完全不符合	完全符合	完全不符合	完全符合	完全符合	基本不符合	难以确定	完全不符合	完全不符合	难以确定	基本符合	完全不符合	难以确定	完全不符合	完全不符合	基本符合	完全符合	完全符合	难以确定	完全不符合	完全不符合
veER2gAM		294	匿名作答	JnyUZv	职场新人时间心理账户与跨期决策调查问卷	27.42.99.218	113.5766800	22.2707300	广东省	珠海市	MOBILE	Android	weixin		男	单身	硕士	2000-4000	事业单位	一年及以下	基本符合	完全符合	基本符合	基本符合	难以确定	基本不符合	基本符合	基本不符合	完全不符合	基本符合	基本不符合	完全符合	基本符合	基本符合	基本符合	基本不符合	基本符合	完全符合	完全不符合	基本不符合	基本符合	基本符合	基本符合	完全符合	基本不符合	完全符合	基本不符合	基本不符合	基本符合
z7l5bP5L		445	匿名作答	JnyUZv	职场新人时间心理账户与跨期决策调查问卷	101.248.101.83	91.1145000	29.6441500	西藏自治区	拉萨市	MOBILE	Android	weixin		女	恋爱	本科	6000-10000	民营企业	2-3年	基本符合	完全符合	基本符合	难以确定	完全符合	完全符合	基本符合	基本不符合	难以确定	完全符合	完全不符合	完全符合	完全符合	难以确定	完全符合	完全不符合	难以确定	基本符合	完全不符合	完全不符合	基本符合	完全不符合	难以确定	基本符合	完全符合	基本符合	基本不符合	基本符合	基本不符合
5LwoK56L		719	匿名作答	JnyUZv	职场新人时间心理账户与跨期决策调查问卷	112.49.232.70	119.2082430	26.0641610	福建省	福州市	MOBILE	Android	weixin		女	单身	本科	6000-10000	民营企业	1-2年	基本符合	难以确定	基本符合	难以确定	基本不符合	基本不符合	基本不符合	完全不符合	基本不符合	难以确定	完全不符合	难以确定	完全符合	完全不符合	基本不符合	基本符合	基本符合	完全不符合	难以确定	基本不符合	基本符合	基本不符合	基本不符合	完全符合	基本不符合	完全符合	基本符合	基本符合	基本不符合
xModbKK7		261	匿名作答	JnyUZv	职场新人时间心理账户与跨期决策调查问卷	175.43.66.59	118.2771000	25.4836690	福建省	泉州市	MOBILE	Android	weixin		女	单身	本科	不足2000	民营企业	一年及以下	基本符合	难以确定	基本符合	基本符合	基本符合	难以确定	基本符合	完全不符合	难以确定	基本符合	难以确定	基本符合	基本符合	难以确定	难以确定	难以确定	难以确定	难以确定	难以确定	难以确定	难以确定	难以确定	难以确定	基本符合	难以确定	基本符合	难以确定	难以确定	难以确定
5LwoK0qL		240	匿名作答	JnyUZv	职场新人时间心理账户与跨期决策调查问卷	183.219.45.180	115.2616630	28.5243340	江西省	宜春市	MOBILE	Android	weixin		男	恋爱	硕士	6000-10000	民营企业	1-2年	基本符合	完全符合	基本不符合	完全符合	完全符合	基本不符合	难以确定	基本不符合	难以确定	基本符合	基本不符合	完全符合	基本符合	基本符合	基本不符合	基本不符合	基本不符合	基本符合	基本不符合	基本不符合	基本符合	基本符合	基本符合	基本符合	基本符合	基本符合	基本不符合	难以确定	基本不符合
5LmKboKM		187	匿名作答	JnyUZv	职场新人时间心理账户与跨期决策调查问卷	27.23.244.180	114.8800500	30.4347200	湖北省	黄冈市	MOBILE	iOS	weixin		女	恋爱	硕士	2000-4000	民营企业	一年及以下	完全符合	完全符合	难以确定	基本符合	基本符合	基本符合	完全符合	难以确定	难以确定	完全符合	难以确定	完全符合	完全符合	完全符合	完全符合	难以确定	完全符合	完全符合	基本符合	基本符合	完全符合	完全符合	完全符合	完全符合	完全符合	完全符合	难以确定	难以确定	完全符合
pLzoKZje		464	匿名作答	JnyUZv	职场新人时间心理账户与跨期决策调查问卷	112.48.9.253	118.1659400	24.6441100	福建省	厦门市	MOBILE	iOS	weixin		女	单身	本科	4000-6000	外资企业	1-2年	难以确定	难以确定	难以确定	难以确定	难以确定	基本不符合	难以确定	基本不符合	基本不符合	基本符合	难以确定	基本符合	基本符合	难以确定	难以确定	难以确定	基本不符合	难以确定	基本不符合	难以确定	难以确定	难以确定	难以确定	难以确定	基本不符合	难以确定	难以确定	难以确定	基本不符合
KLOnGjd7		300	匿名作答	JnyUZv	职场新人时间心理账户与跨期决策调查问卷	10.161.57.46	119.4048430	26.2498310	福建省	福州市	MOBILE	iOS	weixin		女	恋爱	硕士	不足2000	事业单位	一年及以下	基本符合	基本符合	基本符合	基本符合	基本符合	基本不符合	基本不符合	完全不符合	基本不符合	难以确定	基本不符合	基本符合	基本符合	基本符合	基本符合	难以确定	难以确定	基本不符合	基本符合	基本符合	基本符合	基本符合	基本符合	基本不符合	基本不符合	基本符合	基本符合	基本不符合	难以确定
JekDb3AM		276	匿名作答	JnyUZv	职场新人时间心理账户与跨期决策调查问卷	106.122.52.188	118.0890150	24.5026310	福建省	厦门市	MOBILE	Android	weixin		男	已婚	本科	10000以上	国有企业	2-3年	基本符合	基本符合	基本不符合	基本符合	完全符合	完全不符合	完全符合	基本不符合	难以确定	基本符合	完全不符合	完全符合	完全符合	基本符合	基本不符合	基本符合	基本符合	基本符合	难以确定	完全不符合	基本符合	基本不符合	难以确定	难以确定	难以确定	基本符合	完全不符合	基本不符合	基本不符合
[truncated: 35 more columns]
